# Supplementary material for: The Triticum ispahanicum elongated glume locus P2 maps to chromosome 6A and is associated with the ectopic expression of SVP-A1
Source: Theor Appl Genet. 2022 May 18;135(7):2313–31. doi: 10.1007/s00122-022-04114-y (PMC9271103; doi:10.1007/s00122-022-04114-y)
Supplement: Supplementary file 1 — Supplementary file1 (XLSX 861 kb) [file 122_2022_4114_MOESM1_ESM.xlsx]

## Sheet: Title Page
Supplementary Table The T. ispahanicum elongated glume locus P2 maps to chromosome 6A and is associated with the ectopic expression of SVP-A1 Yi Chen1, Yinqi Liu1,2, Junli Zhang3, Adam Torrance1, Nobuyoshi Watanabe4,5, Nikolai M. Adamski1, Cristobal Uauy1,* 1 John Innes Centre, Norwich Research Park, Norwich NR4 7UH, United Kingdom 2 King’s College London, Guy’s Campus, London SE1 1UL, United Kin…

## Sheet: Table S1
	Table S1. Initial mapping of P2 long glume phenotype using seven F3:4 homozygous recombinant lines from the T1 × LDN and TRI × LDN populations. Glume length is reported ± standard error of the mean. The P value is based on a t-test between recombinant (Rec) and non-recombinant (Non-Rec) lines within each recombinant family.
						Chr:bp	6A:500508436	6A:524833756	6A:538056697	6A:541228382	Glume phenotype (P2)	6A:555415447	6A:562931621	6A:580533841
	Genotype / Recombinant number	Sample size	Parent / Cross	Recombinant / Non-Recombinant	Glume length (mm)	P value	M1	M2	M3	M4		M5	M6	M7
	P2ISP1	4	T1120002	Parent (T1)	14.5 ± 0.66		ISP	ISP	ISP	ISP	Long glume	ISP	ISP	ISP
	P2ISP2	4	TRI7117	Parent (TRI)	13.25 ± 0.35		ISP	ISP	ISP	ISP	Long glume	ISP	ISP	ISP
	P2WT	4	Langdon	Parent	10.2 ± 0.2		WT	WT	WT	WT	Normal	WT	WT	WT
	IR1	5	T1 × LDN	Rec	11.2 ± 0.36	0.83	WT	WT	WT	WT	Normal	WT	ISP	ISP
		4	T1 × LDN	Non-Rec	11 ± 0.18		WT	WT	WT	WT	Normal	WT	WT	WT
	IR2	3	T1 × LDN	Rec	14.2 ± 0.42	0.0012	WT	WT	ISP	ISP	Long glume	ISP	ISP	ISP
		5	T1 × LDN	Non-Rec	11 ± 0.13		WT	WT	WT	WT	Normal	WT	WT	WT
	IR3	5	T1 × LDN	Rec	15.32 ± 0.54	0.25	ISP	ISP	ISP	ISP	Long glume	ISP	WT	WT
		4	T1 × LDN	Non-Rec	14.42 ± 0.46		ISP	ISP	ISP	ISP	Long glume	ISP	ISP	ISP
	IR4	4	T1 × LDN	Rec	12.0 ± 0.22	0.02	ISP	ISP	WT	WT	Normal	WT	WT	WT
		4	T1 × LDN	Non-Rec	13.9 ± 0.49		ISP	ISP	ISP	ISP	Long glume	ISP	ISP	ISP
	IR5	5	TRI × LDN	Rec	11 ± 0.41	0.032	ISP	ISP	ISP	WT	Normal	WT	WT	WT
		5	TRI × LDN	Non-Rec	12.8 ± 0.48		ISP	ISP	ISP	ISP	Long glume	ISP	ISP	ISP
	IR6	5	TRI × LDN	Rec	10.5 ± 0.71	0.02	WT	WT	WT	WT	Normal	WT	ISP	ISP
		4	TRI × LDN	Non-Rec	13 ± 0.4		ISP	ISP	ISP	ISP	Long glume	ISP	ISP	ISP
	IR7	5	TRI × LDN	Rec	13.9 ± 0.55	0.009	WT	WT	WT	WT	Long glume	ISP	ISP	ISP
		5	TRI × LDN	Non-Rec	11.5 ± 0.29		WT	WT	WT	WT	Normal	WT	WT	WT

## Sheet: Table S2
	Table S2. Fine-mapping of the P2 long glume phenotype using eleven critical F3:4 homozygous recombinant lines from the T1 × LDN and TRI × LDN populations. Glume length is reported ± standard error of the mean. The P value is based on a t-test between recombinant (Rec) and non-recombinant (Non-Rec) lines within each recombinant family.
						Chr:Bp	6A:541228382	6A:546548548	6A:547829850	6A:548405996	6A:549037133	6A: 549233935	6A:549538795	Glume phenotype (P2)	6A:550717813	6A:550731130	6A:553927015	6A:554818851	6A:555415447	6A:562931621
	Recombinant number	Sample size	Cross	Recombinant / Non-Recombinant	Glume length (mm)	P value	M4	M8	M9	M10	M11	M12	M13		M14	M15	M16	M17	M5	M6
	P2ISP1	4	T1120002	Parent (T1)	17.06 ± 0.66		ISP	ISP	ISP	ISP	ISP	ISP	ISP	Long glume	ISP	ISP	ISP	ISP	ISP	ISP
	P2ISP2	6	TRI7117	Parent (TRI)	14.25 ± 0.35		ISP	ISP	ISP	ISP	ISP	ISP	ISP	Long glume	ISP	ISP	ISP	ISP	ISP	ISP
	P2WT	12	Langdon	Parent	8.98 ± 0.2		WT	WT	WT	WT	WT	WT	WT	Normal	WT	WT	WT	WT	WT	WT
	R1	10	T1 × LDN	Non-rec	13.63 ± 0.26	4.41e-07	ISP	ISP	ISP	ISP	ISP	ISP	ISP	Long glume	ISP	ISP	ISP	ISP	ISP	ISP
	R1	10	T1 × LDN	Rec	10.88 ± 0.11		WT	WT	WT	WT	WT	WT	WT	Normal	WT	WT	WT	WT	ISP	ISP
	R2	9	T1 × LDN	Non-rec	14.92 ± 0.54	0.0001	ISP	ISP	ISP	ISP	ISP	ISP	ISP	Long glume	ISP	ISP	ISP	ISP	ISP	ISP
	R2	4	T1 × LDN	Rec	11.19 ± 0.33		WT	WT	WT	WT	WT	WT	WT	Normal	WT	WT	ISP	ISP	ISP	ISP
	R3	10	T1 × LDN	Non-rec	10.58 ± 0.17	6.7e-06	WT	WT	WT	WT	WT	WT	WT	Normal	WT	WT	WT	WT	WT	WT
	R3	8	T1 × LDN	Rec	14.81 ± 0.43		WT	WT	ISP	ISP	ISP	ISP	ISP	Long glume	ISP	ISP	ISP	ISP	ISP	ISP
	R4	10	T1 × LDN	Non-rec	10.83 ± 0.14	4.1e-07	WT	WT	WT	WT	WT	WT	WT	Normal	WT	WT	WT	WT	WT	WT
	R4	10	T1 × LDN	Rec	13.36 ± 0.25		ISP	ISP	ISP	ISP	ISP	ISP	ISP	Long glume	WT	WT	WT	WT	WT	WT
	R5	10	T1 × LDN	Non-rec	13 ± 0.4	0.92	ISP	ISP	ISP	ISP	ISP	ISP	ISP	Long glume	ISP	ISP	ISP	ISP	ISP	ISP
	R5	10	T1 × LDN	Rec	12.95 ± 0.32		ISP	ISP	ISP	ISP	ISP	ISP	ISP	Long glume	ISP	ISP	ISP	WT	WT	WT
	R6	10	T1 × LDN	Non-rec	11.13 ± 0.13	4.6e-05	WT	WT	WT	WT	WT	WT	WT	Normal	WT	WT	WT	WT	WT	WT
	R6	10	T1 × LDN	Rec	13.8 ± 0.39		ISP	ISP	ISP	ISP	ISP	ISP	ISP	Long glume	ISP	ISP	ISP	ISP	WT	WT
	R7	3	TRI × LDN	Non-rec	14.67 ± 0.3	0.0013	ISP	ISP	ISP	ISP	ISP	ISP	ISP	Long glume	ISP	ISP	ISP	ISP	ISP	ISP
	R7	9	TRI × LDN	Rec	10.33 ± 0.13		WT	WT	WT	WT	WT	WT	WT	Normal	WT	WT	ISP	ISP	ISP	ISP
	R8	3	TRI × LDN	Non-rec	10.08 ± 0.36	0.0082	WT	WT	WT	WT	WT	WT	WT	Normal	WT	WT	WT	WT	WT	WT
	R8	7	TRI × LDN	Rec	12.14 ± 0.28		WT	WT	WT	WT	WT	ISP	ISP	Long glume	ISP	ISP	ISP	ISP	ISP	ISP
	R9	8	TRI × LDN	Non-rec	16.09 ± 0.45	1.4e-06	ISP	ISP	ISP	ISP	ISP	ISP	ISP	Long glume	ISP	ISP	ISP	ISP	ISP	ISP
	R9	10	TRI × LDN	Rec	10.5 ± 0.15		ISP	ISP	ISP	WT	WT	WT	WT	Normal	WT	WT	WT	WT	WT	WT
	R10	8	TRI × LDN	Non-rec	9.34 ± 0.21	0.26	WT	WT	WT	WT	WT	WT	WT	Normal	WT	WT	WT	WT	WT	WT
	R10	10	TRI × LDN	Rec	9.06 ± 0.1		ISP	ISP	ISP	ISP	WT	WT	WT	Normal	WT	WT	WT	WT	WT	WT
	R11	10	TRI × LDN	Non-rec	9.25 ± 0.11	1.78e-06	WT	WT	WT	WT	WT	WT	WT	Normal	WT	WT	WT	WT	WT	WT
	R11	10	TRI × LDN	Rec	11.8 ± 0.27		ISP	ISP	ISP	ISP	ISP	ISP	ISP	Long glume	ISP	ISP	WT	WT	WT	WT

## Sheet: Table S3
	Table S3. List of KASP markers used for mapping of P2 in the T1×LDN, TRI×LDN, and LD222× P2-LD222 F2 populations and the results from QTL mapping.
	Population	Marker Name	Chromosome	SNP phsyical location on RefSeq v1.0	Marker sequence: FAM	Marker sequence: HEX	Marker sequence: Common	Genetic position (cM)	LOD Glume length
	T1 × LDN	1A:108923664	1A	108923664	GAAGGTGACCAAGTTCATGCTtacatcatgacggggcaTctAacT	GAAGGTCGGAGTCAACGGATTtacatcatgacggggcaTctAacC	ccgaagctataAacgtcgctcttA	0	0.43
	T1 × LDN	1A:349998098	1A	349998098	GAAGGTGACCAAGTTCATGCTcaaCgcacaaacttctgcC	GAAGGTCGGAGTCAACGGATTcaaCgcacaaacttctgcT	tggtagacggaccagggC	7.38	0.19
	T1 × LDN	1A:551531591	1A	551531591	GAAGGTGACCAAGTTCATGCTcaaggtgaatgtgccccaG	GAAGGTCGGAGTCAACGGATTcaaggtgaatgtgccccaA	gccgagatgcatgtgttcG	43.31	0.14
	T1 × LDN	1B:100422871	1B	100422871	GAAGGTGACCAAGTTCATGCTcGtcggcTatggacacGC	GAAGGTCGGAGTCAACGGATTcGtcggcTatggacacGT	cgtgacggggcctacctT	0	0.04
	T1 × LDN	1B:652456744	1B	652456744	GAAGGTGACCAAGTTCATGCTggggcaTaagttcttcaccatC	GAAGGTCGGAGTCAACGGATTggggcaTaagttcttcaccatA	ggcgagagaCcttgtaggaG	47.18	0.01
	T1 × LDN	2A:148155570	2A	148155570	GAAGGTGACCAAGTTCATGCTctttcgtctgGatggtgcC	GAAGGTCGGAGTCAACGGATTctttcgtctgGatggtgcA	cgacAgcgtgcagttcaG	0	0.63
	T1 × LDN	2A:448569801	2A	448569801	GAAGGTGACCAAGTTCATGCTaagcctcgattttgttcttttgtA	GAAGGTCGGAGTCAACGGATTaagcctcgattttgttcttttgtG	tctagcaatgccGtcaacgA	6.82	0.77
	T1 × LDN	2A:748537972	2A	748537972	GAAGGTGACCAAGTTCATGCTcgccCtcaAAtccatCcaTT	GAAGGTCGGAGTCAACGGATTcgccCtcaAAtccatCcaTC	cctcggccttctccCCTT	51.65	0.05
	T1 × LDN	2B:448875799	2B	448875799	GAAGGTGACCAAGTTCATGCTgtgccatgaggtgcttttatT	GAAGGTCGGAGTCAACGGATTgtgccatgaggtgcttttatC	gtatggagataattttgttgcgatG	0	0.55
	T1 × LDN	2B:752491333	2B	752491333	GAAGGTGACCAAGTTCATGCTAggatcaaaatgagcacgaatC	GAAGGTCGGAGTCAACGGATTAggatcaaaatgagcacgaatG	tttgtttacaatcaacctcaaCggT	32.85	0.62
	T1 × LDN	3A:303534028	3A	303534028	GAAGGTGACCAAGTTCATGCTcaatcttgggagttcacctgtT	GAAGGTCGGAGTCAACGGATTcaatcttgggagttcacctgtA	tgcatcggtcaaaccttgC	20.83	0.89
	T1 × LDN	3A:53570459	3A	53570459	GAAGGTGACCAAGTTCATGCTgcttggactgcagTgtGtttT	GAAGGTCGGAGTCAACGGATTgcttggactgcagTgtGtttC	ccagaagatttctccgccaT	0	0.27
	T1 × LDN	3A:700592495	3A	700592495	GAAGGTGACCAAGTTCATGCTcctcttcGtcttcctcctgaG	GAAGGTCGGAGTCAACGGATTcctcttcGtcttcctcctgaA	gcaatgagcttggtctTgaC	64.74	0.58
	T1 × LDN	3B:414020387	3B	414020387	GAAGGTGACCAAGTTCATGCTtcggcgttgttccctacG	GAAGGTCGGAGTCAACGGATTtcggcgttgttccctacA	ccagccgcactccaggaA	26.18	0.13
	T1 × LDN	3B:53355444	3B	53355444	GAAGGTGACCAAGTTCATGCTggacccattgcagtctatgaatacG	GAAGGTCGGAGTCAACGGATTggacccattgcagtctatgaatacA	gaaaaaggtgttttgcttgcacG	0	0.03
	T1 × LDN	3B:752274596	3B	752274596	GAAGGTGACCAAGTTCATGCTaagggatgaTgccaccagtA	GAAGGTCGGAGTCAACGGATTaagggatgaTgccaccagtG	cttcgtcctggcAgataggA	69.59	0.16
	T1 × LDN	4A:150654227	4A	150654227	GAAGGTGACCAAGTTCATGCTttctctccctccgttgatcC	GAAGGTCGGAGTCAACGGATTttctctccctccgttgatcT	accaccAttcaaaattccTgtG	7.79	1.21
	T1 × LDN	4A:48532078	4A	48532078	GAAGGTGACCAAGTTCATGCTagTtGgggaaggtctactacatT	GAAGGTCGGAGTCAACGGATTagTtGgggaaggtctactacatC	tgttCgcGattctgagTgaA	0	1.12
	T1 × LDN	4A:599846368	4A	599846368	GAAGGTGACCAAGTTCATGCTCctaccaagaAagaaTggAggaaaA	GAAGGTCGGAGTCAACGGATTCctaccaagaAagaaTggAggaaaT	gtggAcacAgActagcattcaT	34.4	0.01
	T1 × LDN	4B:226512778	4B	226512778	GAAGGTGACCAAGTTCATGCTagggcacaaaatgaagctaaaA	GAAGGTCGGAGTCAACGGATTagggcacaaaatgaagctaaaG	tgttcagtgggcatggaagG	0	0.43
	T1 × LDN	4B:403271147	4B	403271147	GAAGGTGACCAAGTTCATGCTgtgatagtggttGagttcaaggA	GAAGGTCGGAGTCAACGGATTgtgatagtggttGagttcaaggC	gccctggcttcagcagtG	0.53	0.43
	T1 × LDN	4B:597970269	4B	597970269	GAAGGTGACCAAGTTCATGCTgcttccgtggtagtcatcaG	GAAGGTCGGAGTCAACGGATTgcttccgtggtagtcatcaA	caCaAGCcaCActAACAaTTAatTG	20.11	1.46
	T1 × LDN	5A:402541772	5A	402541772	GAAGGTGACCAAGTTCATGCTgtgtggaAggtctttcatcgtA	GAAGGTCGGAGTCAACGGATTgtgtggaAggtctttcatcgtC	aacattgctagcaactaaaactcA	14.75	0.04
	T1 × LDN	5A:45713396	5A	45713396	GAAGGTGACCAAGTTCATGCTacacatggtgcaaagtctcaaA	GAAGGTCGGAGTCAACGGATTacacatggtgcaaagtctcaaG	ccccttacaccatccctttcT	0	0.08
	T1 × LDN	5A:653472049	5A	653472049	GAAGGTGACCAAGTTCATGCTagatgattttccaagctcccA	GAAGGTCGGAGTCAACGGATTagatgattttccaagctcccG	tgcCtGgaggatgaacacC	55.12	0.21
	T1 × LDN	5B:351482641	5B	351482641	GAAGGTGACCAAGTTCATGCTcattgccaagtttacgagcG	GAAGGTCGGAGTCAACGGATTcattgccaagtttacgagcA	cgtgacctcattaaacagacG	6.09	0.85
	T1 × LDN	5B:52007042	5B	52007042	GAAGGTGACCAAGTTCATGCTggaaatcctggtgaatagctttaaT	GAAGGTCGGAGTCAACGGATTggaaatcctggtgaatagctttaaC	tgggaaggctatccacgC	0	0.28
	T1 × LDN	5B:650031574	5B	650031574	GAAGGTGACCAAGTTCATGCTggcccaagaggagacgcA	GAAGGTCGGAGTCAACGGATTggcccaagaggagacgcG	ccaactagctgattGattaagcC	47.88	0.23
	T1 × LDN	6A:401886123	6A	401886123	GAAGGTGACCAAGTTCATGCTcccacAggcaagttcttcaA	GAAGGTCGGAGTCAACGGATTcccacAggcaagttcttcaG	gacaaacggccatctttttCtT	19.11	6.82
	T1 × LDN	6A:49193247	6A	49193247	GAAGGTGACCAAGTTCATGCTctggtggTaagacCgaggaT	GAAGGTCGGAGTCAACGGATTctggtggTaagacCgaggaC	cctgactatatatcaccaCgctaA	0	2.31
	T1 × LDN	6A:500508436	6A	500508436	GAAGGTGACCAAGTTCATGCTcctctgaaatggcccgagG	GAAGGTCGGAGTCAACGGATTcctctgaaatggcccgagA	ggttatctgccatgaggtgaaG	31.1	14.44
	T1 × LDN	6A:549538795	6A	549538795	GAAGGTGACCAAGTTCATGCTcaggactttgttgtctgactcG	GAAGGTCGGAGTCAACGGATTcaggactttgttgtctgactcT	gcaagaCatccggaaaaagatgA	33.26	16.67
	T1 × LDN	6A:580533841	6A	580533841	GAAGGTGACCAAGTTCATGCTtgagcagggatccaatcagaA	GAAGGTCGGAGTCAACGGATTtgagcagggatccaatcagaG	ggcgactcacagaagacttC	44.09	9.03
	T1 × LDN	6A:602815718	6A	602815718	GAAGGTGACCAAGTTCATGCTcaaaatcgcgtctttttcggG	GAAGGTCGGAGTCAACGGATTcaaaatcgcgtctttttcggA	cTctgagatttccCctctcAatT	83.67	0.18
	T1 × LDN	6A:615468298	6A	615468298	GAAGGTGACCAAGTTCATGCTtcAagcaagatggaagtctctaC	GAAGGTCGGAGTCAACGGATTtcAagcaagatggaagtctctaG	gtGaggGaggacttTctaTgC	107.38	0.24
	T1 × LDN	6B:653073278	6B	653073278	GAAGGTGACCAAGTTCATGCTacctttgtacggcccatcG	GAAGGTCGGAGTCAACGGATTacctttgtacggcccatcA	gcgaaactgctggctttGT	0	1.41
	T1 × LDN	7A:128917566	7A	128917566	GAAGGTGACCAAGTTCATGCTacaacatttgaccttggacgC	GAAGGTCGGAGTCAACGGATTacaacatttgaccttggacgT	tgtcactgtcacagatgtcacaa	0	0.25
	T1 × LDN	7A:149299002	7A	149299002	GAAGGTCGGAGTCAACGGATTacaacctgccaaatcatccG	GAAGGTGACCAAGTTCATGCTgacaacctgccaaatcatccA	acatggattacgaccaggtagtT	3.84	0.77
	T1 × LDN	7A:402041384	7A	402041384	GAAGGTGACCAAGTTCATGCTagagcgacaacaTaggttacatC	GAAGGTCGGAGTCAACGGATTagagcgacaacaTaggttacatT	actttgatcattgcatgcctattA	7.79	0.01
	T1 × LDN	7A:669215621	7A	669215621	GAAGGTGACCAAGTTCATGCTcataGagtgtcccttcaagcaC	GAAGGTCGGAGTCAACGGATTcataGagtgtcccttcaagcaT	cacactcatcctcgtgccAG	39.03	0.61
	T1 × LDN	7B:105882162	7B	105882162	GAAGGTGACCAAGTTCATGCTcgacaaaatcggagtcctG	GAAGGTCGGAGTCAACGGATTcgacaaaatcggagtcctC	TCACAGCTAGCAGCACATCA	18.06	0.65
	T1 × LDN	7B:157247858	7B	157247858	GAAGGTGACCAAGTTCATGCTcacgacccagtttgacaagtT	GAAGGTCGGAGTCAACGGATTcacgacccagtttgacaagtC	GGCACGATAGTAGTTGAATCCC	30.65	0.91
	T1 × LDN	7B:26725067	7B	26725067	GAAGGTGACCAAGTTCATGCTcctcttgtccacaccttttccA	GAAGGTCGGAGTCAACGGATTcctcttgtccacaccttttccG	CCAAGAGACACATGCCTGATGT	0	0.15
	T1 × LDN	7B:278931137	7B	278931137	GAAGGTGACCAAGTTCATGCTGACACACCATAGGGTTGCACA	GAAGGTCGGAGTCAACGGATTGACACACCATAGGGTTGCACG	CACCTCTACCGAACACCTTT	39.64	0.37
	T1 × LDN	7B:375912363	7B	375912363	GAAGGTGACCAAGTTCATGCTTGCACCCCGCATATGACGTTA	GAAGGTCGGAGTCAACGGATTTGCACCCCGCATATGACGTTG	GTGCATGACCCCAGCTGTTG	39.64	0.37
	T1 × LDN	7B:404067043	7B	404067043	GAAGGTGACCAAGTTCATGCTgtagtgagatggtggagcacatT	GAAGGTCGGAGTCAACGGATTgtagtgagatggtggagcacatC	AACATACAGGCACGTACCTTTG	39.64	0.37
	T1 × LDN	7B:459151819	7B	459151819	GAAGGTGACCAAGTTCATGCTacgacgtaccagccattacaT	GAAGGTCGGAGTCAACGGATTacgacgtaccagccattacaC	AGtTGCTGCAGTGACGACC	43.47	0.5
	T1 × LDN	7B:500169866	7B	500169866	GAAGGTGACCAAGTTCATGCTCAACACCTATGTCAGTCACTTGAC	GAAGGTCGGAGTCAACGGATTCAACACCTATGTCAGTCACTTGAT	CAGAACCACAGATCGAGTAGGA	45.08	0.18
	T1 × LDN	7B:552115866	7B	552115866	GAAGGTGACCAAGTTCATGCTGTAACACAACATTCAACAACCAAAT	GAAGGTCGGAGTCAACGGATTGTAACACAACATTCAACAACCAAAC	TTTGCATAGtGCTTTCGCTGC	50.02	0.01
	T1 × LDN	7B:600008420	7B	600008420	GAAGGTGACCAAGTTCATGCTCCTTAACAGTAGATTGAGCCGGGGAT	GAAGGTCGGAGTCAACGGATTCCTTAACAGTAGATTGAGCCGGGGAG	CAGCATCTGGAGCAGCTTTCAA	56.13	0.03
	T1 × LDN	7B:62046061	7B	62046061	GAAGGTGACCAAGTTCATGCTctcaatcattctcaaatccggcA	GAAGGTCGGAGTCAACGGATTctcaatcattctcaaatccggcG	AGGGCCCATCCGAGAAGT	12.09	0.35
	T1 × LDN	7B:648973209	7B	648973209	GAAGGTGACCAAGTTCATGCTgtttctggatcacgcgaagtaT	GAAGGTCGGAGTCAACGGATTgtttctggatcacgcgaagtaC	CCAAAAGCTTGAGCATCATGTCA	66.98	0.87
	T1 × LDN	7B:700318874	7B	700318874	GAAGGTGACCAAGTTCATGCTcaaaagccactattaacccaatgG	GAAGGTCGGAGTCAACGGATTcaaaagccactattaacccaatgA	TCCTTGTGATAAACTTCAGGCATAG	82.95	0.16
	TRI × LDN	6A:524833756	6A	524833756	GAAGGTGACCAAGTTCATGCTgcacggagcacacattgaC	GAAGGTCGGAGTCAACGGATTgcacggagcacacattgaT	atctggaggaggcgctCA	0	11.6
	TRI × LDN	6A:549538795	6A	549538795	GAAGGTGACCAAGTTCATGCTcaggactttgttgtctgactcG	GAAGGTCGGAGTCAACGGATTcaggactttgttgtctgactcT	gcaagaCatccggaaaaagatgA	5.71	13.2
	TRI × LDN	6A:562931621	6A	562931621	GAAGGTGACCAAGTTCATGCTccaatcctttgttgcaattccG	GAAGGTCGGAGTCAACGGATTccaatcctttgttgcaattccA	gcagagaaaggatcaggCgtA	13.8	8.84
	TRI × LDN	7B:26725067	7B	26725067	GAAGGTGACCAAGTTCATGCTcctcttgtccacaccttttccA	GAAGGTCGGAGTCAACGGATTcctcttgtccacaccttttccG	CCAAGAGACACATGCCTGATGT	0	0.53
	TRI × LDN	7B:62046061	7B	62046061	GAAGGTGACCAAGTTCATGCTctcaatcattctcaaatccggcA	GAAGGTCGGAGTCAACGGATTctcaatcattctcaaatccggcG	AGGGCCCATCCGAGAAGT	14.57	0.77
	TRI × LDN	7B:105882162	7B	105882162	GAAGGTGACCAAGTTCATGCTcgacaaaatcggagtcctG	GAAGGTCGGAGTCAACGGATTcgacaaaatcggagtcctC	TCACAGCTAGCAGCACATCA	25.82	0.3
	TRI × LDN	7B:157247858	7B	157247858	GAAGGTGACCAAGTTCATGCTcacgacccagtttgacaagtT	GAAGGTCGGAGTCAACGGATTcacgacccagtttgacaagtC	GGCACGATAGTAGTTGAATCCC	39.59	0.26
	TRI × LDN	7B_210331529	7B	210331529	GAAGGTGACCAAGTTCATGCTCATGGATCCCGTCAGCAACG	GAAGGTCGGAGTCAACGGATTCATGGATCCCGTCAGCAACA	TCATATGCTTGGATCCCCTTG	66.43	0.02
	TRI × LDN	7B_311510145	7B	311510145	GAAGGTGACCAAGTTCATGCTTCAGaGTGGATCGACGACAGC	GAAGGTCGGAGTCAACGGATTTCAGaGTGGATCGACGACAGT	CCAtCCGAGGGAGGACATT	87.93	0.29
	TRI × LDN	7B:404067043	7B	404067043	GAAGGTGACCAAGTTCATGCTgtagtgagatggtggagcacatT	GAAGGTCGGAGTCAACGGATTgtagtgagatggtggagcacatC	AACATACAGGCACGTACCTTTG	96.22	0.01
	TRI × LDN	7B:459151819	7B	459151819	GAAGGTGACCAAGTTCATGCTacgacgtaccagccattacaT	GAAGGTCGGAGTCAACGGATTacgacgtaccagccattacaC	AGtTGCTGCAGTGACGACC	99.74	0.08
	TRI × LDN	7B:500169866	7B	500169866	GAAGGTGACCAAGTTCATGCTCAACACCTATGTCAGTCACTTGAC	GAAGGTCGGAGTCAACGGATTCAACACCTATGTCAGTCACTTGAT	CAGAACCACAGATCGAGTAGGA	106.28	0.05
	TRI × LDN	7B:552115866	7B	552115866	GAAGGTGACCAAGTTCATGCTGTAACACAACATTCAACAACCAAAT	GAAGGTCGGAGTCAACGGATTGTAACACAACATTCAACAACCAAAC	TTTGCATAGtGCTTTCGCTGC	112.41	0.15
	TRI × LDN	7B:648973209	7B	648973209	GAAGGTGACCAAGTTCATGCTgtttctggatcacgcgaagtaT	GAAGGTCGGAGTCAACGGATTgtttctggatcacgcgaagtaC	CCAAAAGCTTGAGCATCATGTCA	127.01	0.31
	TRI × LDN	7B:700318874	7B	700318874	GAAGGTGACCAAGTTCATGCTcaaaagccactattaacccaatgG	GAAGGTCGGAGTCAACGGATTcaaaagccactattaacccaatgA	TCCTTGTGATAAACTTCAGGCATAG	136.61	0.05
	LD222 x P2-LD222	2A:156762886	2A	156762886	GAAGGTGACCAAGTTCATGCTgggttcatactacaatggtggttC	GAAGGTCGGAGTCAACGGATTgggttcatactacaatggtggttT	tgaactcaatatCgatcctgaatcA	0	1.59
	LD222 x P2-LD222	2A:215748818	2A	215748818	GAAGGTGACCAAGTTCATGCTttctcggcaagcagtacgaC	GAAGGTCGGAGTCAACGGATTttctcggcaagcagtacgaG	accaagttccttgccaagC	20.67	0.65
	LD222 x P2-LD222	2A:337669570	2A	337669570	GAAGGTGACCAAGTTCATGCTtgcgtctcttccGtCGCG	GAAGGTCGGAGTCAACGGATTtgcgtctcttccGtCGCA	agtactgtaaaggcaatggagC	20.67	0.65
	LD222 x P2-LD222	2A:520309030	2A	520309030	GAAGGTGACCAAGTTCATGCTagagtttagatgacaaggctgaaG	GAAGGTCGGAGTCAACGGATTagagtttagatgacaaggctgaaT	caaattattttcaacgcttgatccC	23	0.65
	LD222 x P2-LD222	2A:572068614	2A	572068614	GAAGGTGACCAAGTTCATGCTggacaagctaagctacccgT	GAAGGTCGGAGTCAACGGATTggacaagctaagctacccgG	ctagatccacccagcttatctatT	25.13	0.72
	LD222 x P2-LD222	2B:243081183	2B	243081183	GAAGGTGACCAAGTTCATGCTgaagtggcTgacgtgaagtaC	GAAGGTCGGAGTCAACGGATTgaagtggcTgacgtgaagtaT	tggatgagctcccgcagT	Monomorphic	Monomorphic
	LD222 x P2-LD222	2B:342256186	2B	342256186	GAAGGTGACCAAGTTCATGCTggatggaaagtctcttccatgC	GAAGGTCGGAGTCAACGGATTggatggaaagtctcttccatgA	accgtatcaacagcccctT	Monomorphic	Monomorphic
	LD222 x P2-LD222	2B:492146378	2B	492146378	GAAGGTGACCAAGTTCATGCTcacagccttcgccatccT	GAAGGTCGGAGTCAACGGATTcacagccttcgccatccC	ctactattatTggtgctgttgcC	Monomorphic	Monomorphic
	LD222 x P2-LD222	6A:455646713	6A	455646713	GAAGGTGACCAAGTTCATGCTtgagacgatgGcctccacT	GAAGGTCGGAGTCAACGGATTtgagacgatgGcctccacC	gGCacacgGttcaGatatcaT	0	9.22
	LD222 x P2-LD222	6A:549538795	6A	549538795	GAAGGTGACCAAGTTCATGCTcaggactttgttgtctgactcG	GAAGGTCGGAGTCAACGGATTcaggactttgttgtctgactcT	gcaagaCatccggaaaaagatgA	9.2	12.9

## Sheet: Table S4
	Table S4. 35K Axiom array genotyping result of the P2 near-isogenic lines P2-LD222 (BC6) and its recurrent parent LD222. Conversion type refers to the quality of the marker; PolyHighRes, NoMinorHom, and OTV markers were considered high quality.
	probeset_id	ConversionType	IWGSC_v1_Chromosome	IWGSC_v1_Position	LD222	P2-LD222	Comparison
	AX-94381264	NoMinorHom	chr3A	511681620	1	1	monomorphic
	AX-94381285	PolyHighResolution	chr1A	65900002	2	2	monomorphic
	AX-94381436	PolyHighResolution	chr3B	482783906	0	0	monomorphic
	AX-94381448	PolyHighResolution	chr1B	582092655	2	2	monomorphic
	AX-94381454	PolyHighResolution	chr4B	482988482	0	0	monomorphic
	AX-94381520	PolyHighResolution	chr3A	44628840	0	0	monomorphic
	AX-94381612	PolyHighResolution	chr6B	149049693	2	2	monomorphic
	AX-94381626	NoMinorHom	chr4A	618175588	1	1	monomorphic
	AX-94381808	PolyHighResolution	chr3A	746917350	2	2	monomorphic
	AX-94455133	OTV	chr7A	242498	1	1	monomorphic
	AX-94381905	NoMinorHom	chr6B	562476517	2	1	monomorphic
	AX-94381954	OTV	chr5B	680813128	2	1	monomorphic
	AX-94381971	PolyHighResolution	chr2B	775165476	2	2	monomorphic
	AX-94497652	NoMinorHom	chr6A	287786	0	0	monomorphic
	AX-94382012	PolyHighResolution	chr5A	28103951	2	2	monomorphic
	AX-94382056	NoMinorHom	chr5A	512232077	2	2	monomorphic
	AX-94382081	PolyHighResolution	chr7B	599423387	2	2	monomorphic
	AX-94382170	PolyHighResolution	chr1B	317443298	0	0	monomorphic
	AX-94382220	NoMinorHom	chr5B	63293802	2	2	monomorphic
	AX-94382426	NoMinorHom	chr2B	727219779	0	0	monomorphic
	AX-94382472	OTV	chr1B	387306189	2	2	monomorphic
	AX-94382495	PolyHighResolution	chr3B	664114289	0	0	monomorphic
	AX-94382505	PolyHighResolution	chr5A	46240646	2	2	NA
	AX-94382527	PolyHighResolution	chr1A	436436342	-1	2	monomorphic
	AX-94382552	PolyHighResolution	chr5A	2867651	2	2	monomorphic
	AX-94382687	PolyHighResolution	chr6B	408654086	2	2	monomorphic
	AX-94382753	NoMinorHom	chr5A	632764109	1	1	monomorphic
	AX-94382781	OTV	chr1A	516373257	0	0	monomorphic
	AX-94382831	PolyHighResolution	chr1A	309401536	2	2	monomorphic
	AX-94382905	PolyHighResolution	chr5B	15553300	0	0	monomorphic
	AX-94382922	PolyHighResolution	chr1B	652576146	2	2	monomorphic
	AX-94532765	NoMinorHom	chr7A	252941	2	2	monomorphic
	AX-94551207	NoMinorHom	chr7A	289712	0	0	monomorphic
	AX-94383046	PolyHighResolution	chr7B	436085633	0	0	monomorphic
	AX-94383052	PolyHighResolution	chr2B	779101641	2	2	monomorphic
	AX-94383068	NoMinorHom	chr1B	306068871	2	2	monomorphic
	AX-94383090	PolyHighResolution	chr7B	518679406	0	0	monomorphic
	AX-94383106	OTV	chr3B	485689855	2	2	monomorphic
	AX-94383116	PolyHighResolution	chr1B	668244990	0	0	monomorphic
	AX-94383146	PolyHighResolution	chr4A	109791444	2	2	monomorphic
	AX-94383186	PolyHighResolution	chr4B	579391929	0	0	monomorphic
	AX-94383207	OTV	chr2B	4636552	0	0	monomorphic
	AX-94383285	PolyHighResolution	chr6B	637037410	0	0	monomorphic
	AX-94383404	PolyHighResolution	chr7B	134556005	2	2	monomorphic
	AX-94383465	PolyHighResolution	chr3B	5940045	0	0	monomorphic
	AX-94383503	NoMinorHom	chr5A	569463780	0	0	monomorphic
	AX-94383522	PolyHighResolution	chr7B	37854718	0	0	monomorphic
	AX-94480715	OTV	chr6A	569492	0	0	monomorphic
	AX-94383631	PolyHighResolution	chr1B	518799231	2	2	monomorphic
	AX-94383763	PolyHighResolution	chr2A	773397174	2	2	monomorphic
	AX-94383771	PolyHighResolution	chr2B	222593214	0	0	monomorphic
	AX-94965437	PolyHighResolution	chr7A	534668	0	0	monomorphic
	AX-94383877	PolyHighResolution	chr3A	26009286	0	0	monomorphic
	AX-94383913	NoMinorHom	chr1A	566564997	1	1	monomorphic
	AX-94384005	PolyHighResolution	chr5A	15851119	2	2	monomorphic
	AX-94524840	OTV	chr7A	633378	0	0	monomorphic
	AX-94384089	NoMinorHom	chr1B	671999002	2	2	monomorphic
	AX-94384140	NoMinorHom	chr5A	659165855	0	0	NA
	AX-94384218	NoMinorHom	chr3B	20920906	1	1	monomorphic
	AX-94888299	PolyHighResolution	chr7A	1320622	2	2	monomorphic
	AX-94384331	PolyHighResolution	chr5A	548626796	0	0	monomorphic
	AX-94919303	PolyHighResolution	chr6A	613660	0	0	monomorphic
	AX-94384427	PolyHighResolution	chr6B	630609093	0	0	monomorphic
	AX-94829298	PolyHighResolution	chr7A	1374877	1	1	monomorphic
	AX-94975563	NoMinorHom	chr7A	1409279	2	2	monomorphic
	AX-94384763	NoMinorHom	chr3A	620212087	2	2	monomorphic
	AX-94384779	PolyHighResolution	chr1B	487425733	2	2	monomorphic
	AX-94384869	NoMinorHom	chr3B	129402057	0	0	monomorphic
	AX-94384900	NoMinorHom	chr2A	138085381	-1	1	monomorphic
	AX-94385019	NoMinorHom	chr1B	361367700	0	0	monomorphic
	AX-94385162	NoMinorHom	chr2B	440223690	2	2	monomorphic
	AX-94385316	NoMinorHom	chr4A	697444220	0	0	monomorphic
	AX-94385458	PolyHighResolution	chr7B	667310198	2	2	monomorphic
	AX-94385493	NoMinorHom	chr4A	583758488	0	0	monomorphic
	AX-94809955	PolyHighResolution	chr6A	631733	-1	-1	monomorphic
	AX-94385646	NoMinorHom	chr5A	609868464	2	2	monomorphic
	AX-94385728	PolyHighResolution	chr5B	656727661	0	0	monomorphic
	AX-94385823	PolyHighResolution	chr5A	659339519	1	2	monomorphic
	AX-94485699	PolyHighResolution	chr7A	1704477	2	2	monomorphic
	AX-95083163	PolyHighResolution	chr7A	1719121	0	0	monomorphic
	AX-94385888	OTV	chr1B	660529572	2	2	monomorphic
	AX-94385896	PolyHighResolution	chr1B	606635483	2	2	monomorphic
	AX-94385904	NoMinorHom	chr4B	652854473	2	2	monomorphic
	AX-94385972	PolyHighResolution	chr3A	716759021	0	0	monomorphic
	AX-94385986	PolyHighResolution	chr3B	9937019	1	1	NA
	AX-94386130	NoMinorHom	chr1B	305538285	2	2	monomorphic
	AX-94386142	PolyHighResolution	chr2B	654485976	2	2	monomorphic
	AX-94386206	NoMinorHom	chr5B	537784173	0	0	monomorphic
	AX-94386216	PolyHighResolution	chr2A	78336722	-1	1	monomorphic
	AX-94648060	OTV	chr7A	1739677	1	1	monomorphic
	AX-95200397	PolyHighResolution	chr7A	1746111	0	0	monomorphic
	AX-94386305	PolyHighResolution	chr5A	548606913	2	2	monomorphic
	AX-94386458	OTV	chr1A	3392719	0	0	NA
	AX-94386526	PolyHighResolution	chr5A	691027969	0	0	monomorphic
	AX-94386613	NoMinorHom	chr3B	658604225	0	0	monomorphic
	AX-94441851	PolyHighResolution	chr7A	1849353	2	2	monomorphic
	AX-94386704	NoMinorHom	chr5B	313144123	1	1	monomorphic
	AX-94386787	NoMinorHom	chr2A	527701883	2	2	monomorphic
	AX-94386855	PolyHighResolution	chr4B	553258318	0	0	monomorphic
	AX-94387053	OTV	chr3B	24940309	1	1	monomorphic
	AX-94387082	NoMinorHom	chr6B	507621618	0	0	monomorphic
	AX-94387094	NoMinorHom	chr3A	36474903	0	0	monomorphic
	AX-94387135	PolyHighResolution	chr1B	488465228	0	0	monomorphic
	AX-94387236	NoMinorHom	chr6B	28007322	0	0	monomorphic
	AX-94387241	PolyHighResolution	chr2B	523781185	2	2	monomorphic
	AX-94387250	NoMinorHom	chr2B	30643197	0	0	monomorphic
	AX-94387378	PolyHighResolution	chr5A	685536604	2	2	monomorphic
	AX-94387470	PolyHighResolution	chr5A	663914530	2	2	monomorphic
	AX-94387484	NoMinorHom	chr3B	50792314	0	0	monomorphic
	AX-94387510	NoMinorHom	chr3B	537689175	2	2	monomorphic
	AX-94387538	PolyHighResolution	chr5A	465294847	2	2	monomorphic
	AX-94387675	NoMinorHom	chr4A	698431550	0	0	monomorphic
	AX-94387708	PolyHighResolution	chr5A	46234121	-1	-1	monomorphic
	AX-94387822	NoMinorHom	chr4B	656163187	2	2	monomorphic
	AX-94387859	NoMinorHom	chr5B	590002997	0	0	monomorphic
	AX-94387975	PolyHighResolution	chr6B	62696626	0	0	monomorphic
	AX-94388146	NoMinorHom	chr3A	688884125	0	-1	monomorphic
	AX-94388286	NoMinorHom	chr5B	536047002	2	2	monomorphic
	AX-94388306	PolyHighResolution	chr1A	557099041	2	2	monomorphic
	AX-94388322	NoMinorHom	chr2B	793446002	2	2	monomorphic
	AX-94388355	PolyHighResolution	chr5B	541341812	2	2	monomorphic
	AX-94388520	PolyHighResolution	chr3B	89068518	2	2	NA
	AX-94388592	NoMinorHom	chr3B	457021253	-1	1	monomorphic
	AX-94388622	PolyHighResolution	chr2B	65144358	0	0	monomorphic
	AX-94388625	PolyHighResolution	chr6B	476123178	2	2	monomorphic
	AX-94388701	PolyHighResolution	chr1A	508929364	0	0	monomorphic
	AX-94388780	NoMinorHom	chr4B	642700136	0	0	NA
	AX-94388936	PolyHighResolution	chr2A	777518471	2	2	monomorphic
	AX-94388975	NoMinorHom	chr3B	615533289	2	2	monomorphic
	AX-94388976	NoMinorHom	chr6B	76002977	0	0	monomorphic
	AX-94389070	NoMinorHom	chr5A	485828202	0	0	monomorphic
	AX-94389133	PolyHighResolution	chr7B	568497894	2	2	monomorphic
	AX-94389173	NoMinorHom	chr7B	537225706	0	0	monomorphic
	AX-94389212	PolyHighResolution	chr5A	495100618	2	-1	monomorphic
	AX-94389348	PolyHighResolution	chr1B	368221633	2	2	monomorphic
	AX-94389361	PolyHighResolution	chr4A	93895553	2	2	monomorphic
	AX-94389444	NoMinorHom	chr1A	469784767	0	0	monomorphic
	AX-94937271	PolyHighResolution	chr6A	631838	2	2	monomorphic
	AX-94389504	PolyHighResolution	chr3A	69496121	2	2	monomorphic
	AX-94389584	NoMinorHom	chr7B	9750625	1	1	monomorphic
	AX-94389587	NoMinorHom	chr2A	752796874	2	2	NA
	AX-94389645	NoMinorHom	chr3A	471823813	2	2	monomorphic
	AX-94389664	NoMinorHom	chr2B	40919384	1	1	monomorphic
	AX-94389734	PolyHighResolution	chr5B	411785644	0	0	monomorphic
	AX-94389775	NoMinorHom	chr6B	46769102	1	1	NA
	AX-94389884	NoMinorHom	chr2B	688240831	1	1	monomorphic
	AX-95203940	PolyHighResolution	chr7A	1860015	2	2	monomorphic
	AX-94390104	NoMinorHom	chr4A	562408810	2	2	monomorphic
	AX-94390204	PolyHighResolution	chr1A	530594328	2	2	monomorphic
	AX-94390219	PolyHighResolution	chr6B	237416343	0	0	monomorphic
	AX-94390273	PolyHighResolution	chr4B	201803621	0	0	monomorphic
	AX-94390315	NoMinorHom	chr4A	674756280	1	1	monomorphic
	AX-94390404	NoMinorHom	chr5B	22760102	0	0	monomorphic
	AX-94390508	NoMinorHom	chr4B	650729100	0	0	monomorphic
	AX-94390560	NoMinorHom	chr5B	493090922	2	2	monomorphic
	AX-94390652	NoMinorHom	chr2B	201463130	0	0	monomorphic
	AX-94390992	PolyHighResolution	chr2B	137610030	2	2	NA
	AX-94391024	NoMinorHom	chr7B	719444597	1	1	monomorphic
	AX-94391044	PolyHighResolution	chr6B	641308565	0	0	monomorphic
	AX-95251246	PolyHighResolution	chr7A	1926302	0	0	monomorphic
	AX-94391074	PolyHighResolution	chr4B	7872332	0	0	monomorphic
	AX-94391163	NoMinorHom	chr2A	762762703	1	1	monomorphic
	AX-94391368	PolyHighResolution	chr4A	597015878	2	2	monomorphic
	AX-94391390	NoMinorHom	chr3B	279962185	2	2	monomorphic
	AX-94391611	NoMinorHom	chr3A	608094805	0	0	monomorphic
	AX-94391825	OTV	chr2A	144861420	0	0	monomorphic
	AX-94391933	PolyHighResolution	chr1B	442067385	2	2	monomorphic
	AX-94391981	PolyHighResolution	chr5A	609210472	-1	0	monomorphic
	AX-94392034	PolyHighResolution	chr3B	47210060	2	2	monomorphic
	AX-94459169	PolyHighResolution	chr6A	636826	0	0	monomorphic
	AX-95132443	PolyHighResolution	chr7A	1977962	2	2	monomorphic
	AX-94392178	PolyHighResolution	chr6B	688606093	0	0	monomorphic
	AX-94392210	PolyHighResolution	chr2B	650485729	2	2	monomorphic
	AX-94392369	PolyHighResolution	chr6B	669906244	2	2	monomorphic
	AX-94392436	PolyHighResolution	chr4A	117333730	2	2	monomorphic
	AX-94392439	NoMinorHom	chr5B	356188227	2	2	monomorphic
	AX-94392530	PolyHighResolution	chr4B	527286671	0	0	monomorphic
	AX-94392543	OTV	chr7B	732529400	2	2	monomorphic
	AX-94392576	PolyHighResolution	chr4B	570140098	0	0	monomorphic
	AX-94392631	PolyHighResolution	chr5B	435771819	0	0	monomorphic
	AX-94392637	NoMinorHom	chr5B	522935302	0	0	monomorphic
	AX-94393003	NoMinorHom	chr1B	99754996	2	2	monomorphic
	AX-94393026	NoMinorHom	chr2B	19070562	0	0	monomorphic
	AX-94393048	NoMinorHom	chr7B	432936590	2	2	monomorphic
	AX-94393055	NoMinorHom	chr4A	385771643	1	1	monomorphic
	AX-94393095	NoMinorHom	chr3A	32144442	0	0	monomorphic
	AX-94393140	NoMinorHom	chr2A	735244942	2	2	monomorphic
	AX-94393159	PolyHighResolution	chr1A	558195129	0	0	monomorphic
	AX-94393278	PolyHighResolution	chr2B	368569792	2	2	monomorphic
	AX-94393306	PolyHighResolution	chr7B	628451664	0	0	monomorphic
	AX-94393315	PolyHighResolution	chr3A	654591163	0	0	monomorphic
	AX-94393350	PolyHighResolution	chr5A	559516846	2	2	NA
	AX-94393483	PolyHighResolution	chr6B	38971327	2	2	monomorphic
	AX-94394209	NoMinorHom	chr6A	639281	1	1	monomorphic
	AX-94393539	PolyHighResolution	chr7B	151066470	0	0	monomorphic
	AX-94393838	PolyHighResolution	chr2A	701866893	2	2	monomorphic
	AX-94393895	PolyHighResolution	chr2B	788665015	2	2	monomorphic
	AX-94393920	PolyHighResolution	chr2A	746623023	1	1	monomorphic
	AX-94393930	PolyHighResolution	chr5B	712600724	0	0	monomorphic
	AX-94394016	PolyHighResolution	chr7B	624784113	0	0	monomorphic
	AX-94394039	PolyHighResolution	chr1B	671740988	0	0	monomorphic
	AX-94977015	PolyHighResolution	chr6A	735056	0	0	monomorphic
	AX-94394228	NoMinorHom	chr4B	479679434	-1	1	monomorphic
	AX-94394280	NoMinorHom	chr5A	127981608	1	1	monomorphic
	AX-94982832	NoMinorHom	chr6A	735086	2	2	monomorphic
	AX-94394356	PolyHighResolution	chr3A	25938598	0	0	monomorphic
	AX-94394373	PolyHighResolution	chr4A	127284498	2	2	monomorphic
	AX-94394403	PolyHighResolution	chr2B	157711976	0	0	monomorphic
	AX-94394439	PolyHighResolution	chr4B	651991480	0	0	monomorphic
	AX-94394470	PolyHighResolution	chr2A	764786352	1	1	monomorphic
	AX-94394552	PolyHighResolution	chr2A	508515488	0	-1	monomorphic
	AX-94394580	PolyHighResolution	chr5A	700443596	2	2	monomorphic
	AX-94394608	PolyHighResolution	chr1B	379388320	2	2	monomorphic
	AX-94394626	OTV	chr5B	638833499	0	0	monomorphic
	AX-94394698	PolyHighResolution	chr6B	663531631	0	0	monomorphic
	AX-94394763	PolyHighResolution	chr2B	104062731	2	2	monomorphic
	AX-94394857	PolyHighResolution	chr3B	39910810	0	0	monomorphic
	AX-94394887	PolyHighResolution	chr2A	489969412	2	2	monomorphic
	AX-94394959	NoMinorHom	chr2A	724746873	0	0	monomorphic
	AX-94395004	OTV	chr1A	299270778	2	2	monomorphic
	AX-94395028	PolyHighResolution	chr3B	217974752	0	0	monomorphic
	AX-94395032	PolyHighResolution	chr1A	544055175	0	0	monomorphic
	AX-94395290	NoMinorHom	chr6B	599802744	2	2	monomorphic
	AX-94395348	NoMinorHom	chr5B	670081768	0	0	monomorphic
	AX-94395353	PolyHighResolution	chr1B	549456914	2	2	monomorphic
	AX-94395372	PolyHighResolution	chr5A	524052230	0	0	monomorphic
	AX-94395508	PolyHighResolution	chr1B	565336860	2	2	monomorphic
	AX-94395610	PolyHighResolution	chr5A	534110013	0	0	monomorphic
	AX-94395684	PolyHighResolution	chr4A	11319050	2	2	monomorphic
	AX-94395687	PolyHighResolution	chr5A	588872163	2	2	monomorphic
	AX-94395709	NoMinorHom	chr1B	334549394	0	0	monomorphic
	AX-94395711	NoMinorHom	chr4B	20588956	2	2	monomorphic
	AX-94395727	OTV	chr1B	629486776	1	1	monomorphic
	AX-94395871	OTV	chr3B	809451310	1	1	monomorphic
	AX-94613538	PolyHighResolution	chr6A	796186	0	0	monomorphic
	AX-94737501	NoMinorHom	chr6A	814827	1	1	monomorphic
	AX-94654428	PolyHighResolution	chr7A	2096258	0	0	monomorphic
	AX-94396167	PolyHighResolution	chr5A	547791658	2	2	monomorphic
	AX-94396186	PolyHighResolution	chr2A	707040222	2	2	monomorphic
	AX-94396258	PolyHighResolution	chr3B	2030445	1	1	monomorphic
	AX-94396483	NoMinorHom	chr2B	700457805	1	1	monomorphic
	AX-94396499	PolyHighResolution	chr3A	685357955	0	0	monomorphic
	AX-94396544	PolyHighResolution	chr1B	424177461	2	2	monomorphic
	AX-94396554	PolyHighResolution	chr1B	400311021	0	0	monomorphic
	AX-95205656	OTV	chr7A	2685135	1	1	monomorphic
	AX-94396598	PolyHighResolution	chr7B	46344967	2	2	monomorphic
	AX-94396682	PolyHighResolution	chr2B	31622667	2	2	monomorphic
	AX-94396693	PolyHighResolution	chr3B	20543840	1	1	monomorphic
	AX-94396696	PolyHighResolution	chr6B	506548438	2	2	monomorphic
	AX-94396704	PolyHighResolution	chr5B	444751347	0	0	monomorphic
	AX-94396834	NoMinorHom	chr6B	506718678	2	2	monomorphic
	AX-94396864	NoMinorHom	chr1B	190883076	2	2	monomorphic
	AX-94396944	PolyHighResolution	chr6B	159390289	2	2	monomorphic
	AX-94397040	PolyHighResolution	chr4B	414799611	2	2	monomorphic
	AX-94397085	OTV	chr1A	593397381	0	1	monomorphic
	AX-94397181	PolyHighResolution	chr4A	99012487	2	2	monomorphic
	AX-94397303	OTV	chr2A	779207379	2	2	monomorphic
	AX-94397362	NoMinorHom	chr4B	3420065	2	2	monomorphic
	AX-94397464	PolyHighResolution	chr6B	212417374	0	0	monomorphic
	AX-94397465	PolyHighResolution	chr6B	447884775	0	0	monomorphic
	AX-94397515	PolyHighResolution	chr3B	503987853	2	2	monomorphic
	AX-94397589	PolyHighResolution	chr3A	24678350	0	0	monomorphic
	AX-94397647	NoMinorHom	chr2B	753324477	2	2	monomorphic
	AX-94397737	PolyHighResolution	chr1B	665402414	2	2	monomorphic
	AX-94507941	OTV	chr7A	2694426	2	2	polymorphic
	AX-94397869	PolyHighResolution	chr3A	543712481	0	0	monomorphic
	AX-94398121	PolyHighResolution	chr1B	416821428	2	2	monomorphic
	AX-94398183	PolyHighResolution	chr1A	313161496	0	0	monomorphic
	AX-94398191	PolyHighResolution	chr2B	726465463	2	2	monomorphic
	AX-95187369	OTV	chr7A	2697316	0	0	NA
	AX-94398706	PolyHighResolution	chr1A	510366245	0	0	monomorphic
	AX-94398741	PolyHighResolution	chr5A	582104005	0	0	monomorphic
	AX-94398891	NoMinorHom	chr1A	59507762	2	2	monomorphic
	AX-94398907	OTV	chr5B	525595516	0	0	monomorphic
	AX-94536109	OTV	chr7A	2716594	1	1	monomorphic
	AX-94399171	PolyHighResolution	chr2A	9059767	0	0	monomorphic
	AX-94399186	PolyHighResolution	chr1A	350395975	0	0	monomorphic
	AX-94399249	NoMinorHom	chr4B	539505292	1	1	monomorphic
	AX-94399328	NoMinorHom	chr2A	755776304	2	2	monomorphic
	AX-94399337	PolyHighResolution	chr5A	613585587	2	2	monomorphic
	AX-94399384	OTV	chr5B	407322054	2	2	monomorphic
	AX-94399573	NoMinorHom	chr2B	787757892	0	0	monomorphic
	AX-94399591	PolyHighResolution	chr6B	140849796	2	2	monomorphic
	AX-94399675	PolyHighResolution	chr2A	705804860	0	0	monomorphic
	AX-94399722	NoMinorHom	chr3A	103616465	0	0	monomorphic
	AX-94399725	PolyHighResolution	chr5A	480286359	0	0	monomorphic
	AX-94399766	NoMinorHom	chr3B	122827592	-1	2	monomorphic
	AX-94399811	PolyHighResolution	chr3B	593549814	2	2	monomorphic
	AX-94988337	OTV	chr7A	3415104	1	1	monomorphic
	AX-94399869	NoMinorHom	chr1A	272316170	2	2	NA
	AX-94399873	NoMinorHom	chr2A	40823104	0	0	NA
	AX-94399941	PolyHighResolution	chr4B	170326684	2	2	monomorphic
	AX-94399951	PolyHighResolution	chr1B	352389791	0	0	monomorphic
	AX-94399991	NoMinorHom	chr7B	80063066	1	1	monomorphic
	AX-94400011	PolyHighResolution	chr7B	545991555	2	2	monomorphic
	AX-94400142	PolyHighResolution	chr4A	581754986	0	0	monomorphic
	AX-94400226	PolyHighResolution	chr3B	662550866	2	2	monomorphic
	AX-94400252	PolyHighResolution	chr3B	815047033	0	0	monomorphic
	AX-94384008	OTV	chr7A	3425130	2	2	monomorphic
	AX-94563740	PolyHighResolution	chr7A	3852204	1	1	monomorphic
	AX-94400293	PolyHighResolution	chr2A	200901187	0	2	monomorphic
	AX-94400346	NoMinorHom	chr4B	3420028	0	0	monomorphic
	AX-94400367	NoMinorHom	chr7B	216817294	2	2	monomorphic
	AX-94400371	PolyHighResolution	chr1A	298646355	2	2	monomorphic
	AX-94400393	PolyHighResolution	chr3A	78900198	0	0	monomorphic
	AX-94400414	PolyHighResolution	chr4B	598536291	2	2	monomorphic
	AX-94400545	PolyHighResolution	chr4A	584124176	2	2	monomorphic
	AX-94400616	PolyHighResolution	chr1B	656680044	2	2	monomorphic
	AX-94400806	NoMinorHom	chr3A	651587489	1	1	monomorphic
	AX-94400901	OTV	chr1B	13044174	1	1	monomorphic
	AX-95145540	NoMinorHom	chr6A	945891	2	2	monomorphic
	AX-94401022	NoMinorHom	chr7B	188590135	0	0	NA
	AX-94401037	PolyHighResolution	chr5A	521008399	2	2	monomorphic
	AX-94401057	PolyHighResolution	chr4A	74012245	-1	2	monomorphic
	AX-94401058	NoMinorHom	chr1B	637623159	2	2	monomorphic
	AX-94401154	OTV	chr7B	592612411	1	1	monomorphic
	AX-94401191	PolyHighResolution	chr3B	459248356	0	0	monomorphic
	AX-94401211	PolyHighResolution	chr6B	46960404	2	2	monomorphic
	AX-94401263	PolyHighResolution	chr3B	581030804	0	0	monomorphic
	AX-94401294	NoMinorHom	chr4B	43111484	1	1	monomorphic
	AX-94401309	NoMinorHom	chr2A	761831483	0	0	monomorphic
	AX-94401331	NoMinorHom	chr5A	618666055	0	0	monomorphic
	AX-94412079	PolyHighResolution	chr7A	3859743	2	2	monomorphic
	AX-94401499	PolyHighResolution	chr2B	711724873	0	0	monomorphic
	AX-94401553	PolyHighResolution	chr5A	702169209	0	0	monomorphic
	AX-94401570	PolyHighResolution	chr5B	641304248	0	0	monomorphic
	AX-94401616	PolyHighResolution	chr1B	631228587	0	0	monomorphic
	AX-94401657	NoMinorHom	chr2B	597550742	0	0	monomorphic
	AX-94401833	NoMinorHom	chr6B	92569328	0	0	monomorphic
	AX-94401844	PolyHighResolution	chr6B	35633379	2	2	monomorphic
	AX-94401851	PolyHighResolution	chr3B	9778411	2	-1	monomorphic
	AX-94401862	PolyHighResolution	chr3A	528555193	2	2	NA
	AX-95080277	PolyHighResolution	chr7A	3907799	2	2	NA
	AX-94402040	NoMinorHom	chr2A	335393143	2	2	monomorphic
	AX-94402046	NoMinorHom	chr5B	580844554	2	2	monomorphic
	AX-94402073	PolyHighResolution	chr1B	7039158	2	2	monomorphic
	AX-94402122	PolyHighResolution	chr1A	12142475	2	2	NA
	AX-94402160	PolyHighResolution	chr2A	191973597	0	0	monomorphic
	AX-94402184	NoMinorHom	chr2B	654374967	0	0	NA
	AX-94402351	PolyHighResolution	chr2B	770684996	0	0	monomorphic
	AX-94402375	PolyHighResolution	chr2B	182569885	2	2	monomorphic
	AX-94402385	PolyHighResolution	chr7B	125135918	0	0	monomorphic
	AX-94402560	PolyHighResolution	chr2A	777516358	2	2	NA
	AX-94402591	OTV	chr2A	62302232	2	2	monomorphic
	AX-94402727	PolyHighResolution	chr2A	770017364	0	0	monomorphic
	AX-94402860	PolyHighResolution	chr2A	735778775	2	2	monomorphic
	AX-94403103	PolyHighResolution	chr6B	574033949	0	0	monomorphic
	AX-94403165	PolyHighResolution	chr1A	522520059	2	2	monomorphic
	AX-95227011	OTV	chr6A	1091749	2	2	monomorphic
	AX-94403233	PolyHighResolution	chr2A	642363441	0	0	monomorphic
	AX-94403238	NoMinorHom	chr4B	621327033	1	1	monomorphic
	AX-95128230	PolyHighResolution	chr7A	3985761	2	2	monomorphic
	AX-94403272	PolyHighResolution	chr5B	80262395	0	0	monomorphic
	AX-94403469	PolyHighResolution	chr3A	643746609	0	0	monomorphic
	AX-94403529	NoMinorHom	chr3A	440994	2	2	NA
	AX-94403562	OTV	chr3B	807288990	2	2	monomorphic
	AX-94403586	NoMinorHom	chr5B	436166221	1	1	monomorphic
	AX-94403610	PolyHighResolution	chr4B	6639704	1	1	monomorphic
	AX-94403617	PolyHighResolution	chr1A	577461705	2	2	monomorphic
	AX-94403686	OTV	chr6B	555952388	-1	0	monomorphic
	AX-94403832	PolyHighResolution	chr5A	588741114	2	2	monomorphic
	AX-94403897	PolyHighResolution	chr1A	138225648	0	0	NA
	AX-94403945	NoMinorHom	chr3A	418770103	2	1	monomorphic
	AX-94403953	NoMinorHom	chr1B	666916680	2	2	monomorphic
	AX-94403986	NoMinorHom	chr1B	187705576	1	1	monomorphic
	AX-94403987	PolyHighResolution	chr5A	64365984	0	0	monomorphic
	AX-94404030	NoMinorHom	chr4B	649475057	0	0	monomorphic
	AX-94404100	NoMinorHom	chr5B	533978811	0	0	monomorphic
	AX-94404141	PolyHighResolution	chr1A	354823513	0	0	monomorphic
	AX-94404148	PolyHighResolution	chr2B	641877282	0	0	monomorphic
	AX-94404242	NoMinorHom	chr4B	96932140	2	2	monomorphic
	AX-94404271	PolyHighResolution	chr4B	568559416	2	2	monomorphic
	AX-94404286	PolyHighResolution	chr3A	535224341	2	2	monomorphic
	AX-94404308	PolyHighResolution	chr2B	456025530	0	0	monomorphic
	AX-94404380	PolyHighResolution	chr1A	13861525	0	0	monomorphic
	AX-94404431	PolyHighResolution	chr6B	476415045	1	1	monomorphic
	AX-94404483	NoMinorHom	chr6B	130304903	0	0	monomorphic
	AX-94404613	OTV	chr4A	730281174	1	1	NA
	AX-94404757	PolyHighResolution	chr1B	419204235	2	2	monomorphic
	AX-94404765	PolyHighResolution	chr5A	32883123	2	2	monomorphic
	AX-94404804	NoMinorHom	chr3B	8793986	2	2	monomorphic
	AX-94404830	NoMinorHom	chr6B	454508703	2	2	monomorphic
	AX-94405010	PolyHighResolution	chr6B	630599694	1	1	monomorphic
	AX-94405132	PolyHighResolution	chr5A	552055922	0	0	monomorphic
	AX-94405355	PolyHighResolution	chr6B	640900303	0	0	monomorphic
	AX-94405457	PolyHighResolution	chr6B	576210746	0	0	monomorphic
	AX-94405470	NoMinorHom	chr3A	599793265	1	-1	monomorphic
	AX-94405643	OTV	chr2B	17229901	2	2	monomorphic
	AX-94405726	OTV	chr1A	6154950	2	2	monomorphic
	AX-94405784	PolyHighResolution	chr7B	544983832	0	0	monomorphic
	AX-94405844	PolyHighResolution	chr4A	658972317	0	0	monomorphic
	AX-94405870	PolyHighResolution	chr3B	442638349	2	2	monomorphic
	AX-94405880	PolyHighResolution	chr5B	612676753	0	0	monomorphic
	AX-94405899	PolyHighResolution	chr5A	688783103	2	2	monomorphic
	AX-94405934	PolyHighResolution	chr2B	239846796	2	2	monomorphic
	AX-94405947	NoMinorHom	chr5B	315243295	2	2	monomorphic
	AX-94406025	PolyHighResolution	chr2B	9731087	0	0	monomorphic
	AX-94406174	OTV	chr1B	668470651	0	-1	monomorphic
	AX-94406228	PolyHighResolution	chr6B	144276846	2	2	monomorphic
	AX-94406365	NoMinorHom	chr1A	10472112	0	0	monomorphic
	AX-94406384	PolyHighResolution	chr3A	650427560	2	2	monomorphic
	AX-94406390	NoMinorHom	chr7B	472401427	-1	-1	monomorphic
	AX-94406470	PolyHighResolution	chr6B	644432305	2	2	monomorphic
	AX-94406474	PolyHighResolution	chr3B	675586020	2	2	monomorphic
	AX-94406527	PolyHighResolution	chr1A	546034313	0	0	monomorphic
	AX-94406550	PolyHighResolution	chr5A	3652932	2	2	monomorphic
	AX-94947218	PolyHighResolution	chr7A	4014699	2	2	monomorphic
	AX-94406590	PolyHighResolution	chr5A	8059408	2	2	monomorphic
	AX-94406609	NoMinorHom	chr3A	481879302	1	1	monomorphic
	AX-94406640	NoMinorHom	chr1B	458264986	2	2	monomorphic
	AX-94406660	PolyHighResolution	chr2B	396569318	0	2	monomorphic
	AX-94406711	PolyHighResolution	chr6B	32327933	0	0	monomorphic
	AX-94406732	NoMinorHom	chr3B	602331900	0	0	monomorphic
	AX-94406783	PolyHighResolution	chr1A	7114679	1	1	monomorphic
	AX-94406856	NoMinorHom	chr6B	530566837	1	1	NA
	AX-94406861	NoMinorHom	chr5A	692062077	0	0	monomorphic
	AX-94406971	PolyHighResolution	chr3B	497093487	0	0	monomorphic
	AX-94406983	PolyHighResolution	chr2B	752491171	0	0	monomorphic
	AX-94406985	PolyHighResolution	chr5A	611133721	0	0	monomorphic
	AX-94407122	NoMinorHom	chr1B	557943819	2	2	monomorphic
	AX-94407256	PolyHighResolution	chr3B	455492152	0	0	NA
	AX-94407302	PolyHighResolution	chr2B	236869930	0	0	monomorphic
	AX-94738025	PolyHighResolution	chr6A	1494713	2	2	monomorphic
	AX-94407333	NoMinorHom	chr6B	64318838	2	2	monomorphic
	AX-94407346	NoMinorHom	chr3A	457797403	0	0	monomorphic
	AX-94407377	PolyHighResolution	chr1A	547384333	0	0	monomorphic
	AX-94407436	NoMinorHom	chr2B	793349254	0	0	monomorphic
	AX-94407444	NoMinorHom	chr2A	193734661	1	1	monomorphic
	AX-94407477	NoMinorHom	chr3A	441862318	-1	1	monomorphic
	AX-94407487	PolyHighResolution	chr1B	449708056	0	0	monomorphic
	AX-95097463	PolyHighResolution	chr6A	1500411	2	2	monomorphic
	AX-94407690	PolyHighResolution	chr4A	583953494	2	2	monomorphic
	AX-94407698	PolyHighResolution	chr2A	67980325	-1	0	monomorphic
	AX-94407706	PolyHighResolution	chr5A	160775347	1	1	monomorphic
	AX-94407715	OTV	chr3A	11121055	1	1	monomorphic
	AX-94407750	PolyHighResolution	chr4B	89465979	2	2	monomorphic
	AX-94407782	NoMinorHom	chr5A	139075753	0	0	NA
	AX-94407819	NoMinorHom	chr4B	612846819	0	0	monomorphic
	AX-94407860	OTV	chr5B	632128909	1	1	NA
	AX-94407975	PolyHighResolution	chr3B	507133145	0	0	NA
	AX-94408000	PolyHighResolution	chr2B	23108587	0	0	monomorphic
	AX-94408038	PolyHighResolution	chr7B	683445833	0	0	monomorphic
	AX-94408058	NoMinorHom	chr3B	671432174	2	2	monomorphic
	AX-94408174	NoMinorHom	chr5B	501464014	0	0	monomorphic
	AX-94408192	PolyHighResolution	chr5A	591127398	2	2	monomorphic
	AX-94408391	PolyHighResolution	chr1B	406042964	0	0	monomorphic
	AX-94606661	PolyHighResolution	chr7A	4429989	2	2	monomorphic
	AX-94408491	NoMinorHom	chr7B	89673323	2	2	monomorphic
	AX-94408511	PolyHighResolution	chr1B	439130014	0	0	monomorphic
	AX-94408589	PolyHighResolution	chr6B	163950932	0	0	monomorphic
	AX-94408640	PolyHighResolution	chr3B	543718504	0	0	monomorphic
	AX-94408662	PolyHighResolution	chr6B	143204314	0	0	monomorphic
	AX-94408752	PolyHighResolution	chr5A	548625766	2	2	monomorphic
	AX-94408765	NoMinorHom	chr1B	334313785	0	0	monomorphic
	AX-94408914	PolyHighResolution	chr1B	59597852	2	2	monomorphic
	AX-94408918	PolyHighResolution	chr6B	705385051	0	0	NA
	AX-94409031	NoMinorHom	chr5A	458298195	1	1	monomorphic
	AX-94409073	PolyHighResolution	chr5B	529688753	0	0	monomorphic
	AX-94409133	PolyHighResolution	chr4A	589880048	0	0	NA
	AX-94409171	NoMinorHom	chr4B	338506295	2	2	monomorphic
	AX-94409305	PolyHighResolution	chr2A	445337567	2	-1	monomorphic
	AX-94409394	PolyHighResolution	chr4A	12394855	2	2	monomorphic
	AX-94409438	OTV	chr5B	593208680	1	1	monomorphic
	AX-94409485	PolyHighResolution	chr6B	455081556	0	0	monomorphic
	AX-94409513	PolyHighResolution	chr2A	775379205	2	2	monomorphic
	AX-94409791	NoMinorHom	chr7B	721193491	2	2	monomorphic
	AX-94409804	PolyHighResolution	chr7B	674142517	2	2	monomorphic
	AX-94410001	PolyHighResolution	chr6B	173800573	0	0	monomorphic
	AX-94410045	NoMinorHom	chr3B	765672016	2	2	monomorphic
	AX-94410077	PolyHighResolution	chr4A	116471010	0	0	NA
	AX-94410258	NoMinorHom	chr3B	217394251	1	1	monomorphic
	AX-94437052	PolyHighResolution	chr7A	4431947	0	0	monomorphic
	AX-94410486	PolyHighResolution	chr5A	582961427	0	0	monomorphic
	AX-94410503	PolyHighResolution	chr5B	479635138	0	0	monomorphic
	AX-94410507	PolyHighResolution	chr1B	8223951	0	0	monomorphic
	AX-94410603	PolyHighResolution	chr5A	5719660	1	1	monomorphic
	AX-94410641	PolyHighResolution	chr2A	203326349	2	2	monomorphic
	AX-94661316	NoMinorHom	chr7A	4627269	2	2	NA
	AX-94410668	NoMinorHom	chr2A	105490852	2	2	monomorphic
	AX-94410728	PolyHighResolution	chr5B	355686073	2	2	monomorphic
	AX-94410941	PolyHighResolution	chr7B	336599235	2	2	monomorphic
	AX-94410946	NoMinorHom	chr2A	522840515	0	1	monomorphic
	AX-94410965	PolyHighResolution	chr2B	162629254	2	2	monomorphic
	AX-94648279	NoMinorHom	chr6A	1673817	2	2	monomorphic
	AX-94411079	NoMinorHom	chr6B	669016535	2	2	monomorphic
	AX-94411096	PolyHighResolution	chr5A	9835076	0	0	monomorphic
	AX-94705221	PolyHighResolution	chr7A	4743818	2	2	monomorphic
	AX-94760450	PolyHighResolution	chr7A	5051725	1	1	monomorphic
	AX-94411527	NoMinorHom	chr1A	560197414	0	0	monomorphic
	AX-94411545	NoMinorHom	chr3A	712545173	2	-1	monomorphic
	AX-94411557	NoMinorHom	chr3B	178267773	0	0	monomorphic
	AX-94411587	NoMinorHom	chr3B	669918826	2	2	monomorphic
	AX-94411640	PolyHighResolution	chr5B	526576590	1	0	monomorphic
	AX-94411662	NoMinorHom	chr5A	682898385	2	2	monomorphic
	AX-94411695	OTV	chr6B	145209559	2	2	monomorphic
	AX-94446180	OTV	chr6A	1832312	1	1	monomorphic
	AX-94411894	PolyHighResolution	chr2A	553482409	0	0	monomorphic
	AX-94412013	NoMinorHom	chr4B	6267976	0	0	NA
	AX-95075974	NoMinorHom	chr7A	5201201	2	2	monomorphic
	AX-94889805	NoMinorHom	chr7A	6315065	2	2	monomorphic
	AX-94819436	PolyHighResolution	chr7A	6334822	0	0	monomorphic
	AX-94412219	PolyHighResolution	chr6B	453278739	2	2	monomorphic
	AX-94412228	PolyHighResolution	chr5A	48170286	0	0	monomorphic
	AX-94412290	PolyHighResolution	chr5B	470031403	0	0	monomorphic
	AX-94412321	PolyHighResolution	chr1A	594001917	1	-1	monomorphic
	AX-94412427	PolyHighResolution	chr2A	137256772	1	1	monomorphic
	AX-94412441	PolyHighResolution	chr5B	456508842	0	0	monomorphic
	AX-94412449	PolyHighResolution	chr1B	474659352	2	2	monomorphic
	AX-94412486	NoMinorHom	chr2B	741218075	0	0	monomorphic
	AX-94412494	PolyHighResolution	chr5B	643468558	2	2	monomorphic
	AX-94412545	NoMinorHom	chr2A	56868426	0	0	monomorphic
	AX-94412778	NoMinorHom	chr4A	710744556	0	0	NA
	AX-94412857	NoMinorHom	chr3A	550654218	2	2	monomorphic
	AX-94844583	OTV	chr6A	1880827	2	2	monomorphic
	AX-94412945	NoMinorHom	chr4B	306609605	2	2	monomorphic
	AX-94413007	PolyHighResolution	chr2A	507019360	0	2	monomorphic
	AX-94413023	NoMinorHom	chr2A	752796995	0	0	monomorphic
	AX-94413176	PolyHighResolution	chr3B	542735623	0	0	monomorphic
	AX-94413177	PolyHighResolution	chr3A	517493255	-1	2	NA
	AX-95109562	PolyHighResolution	chr7A	6495504	0	0	monomorphic
	AX-94413240	PolyHighResolution	chr1B	636753134	0	0	monomorphic
	AX-94413267	PolyHighResolution	chr5A	578061477	0	0	monomorphic
	AX-94413327	PolyHighResolution	chr3A	33200998	0	0	monomorphic
	AX-94413347	PolyHighResolution	chr7B	224726857	2	2	monomorphic
	AX-94674085	NoMinorHom	chr6A	1902328	2	2	monomorphic
	AX-94413539	NoMinorHom	chr1B	484376941	2	2	monomorphic
	AX-94413558	PolyHighResolution	chr5A	693635365	0	0	monomorphic
	AX-95197515	NoMinorHom	chr6A	2248404	2	2	monomorphic
	AX-94413646	PolyHighResolution	chr3B	23946043	0	0	monomorphic
	AX-94413651	PolyHighResolution	chr1B	605978617	2	2	monomorphic
	AX-94413721	OTV	chr3B	6546389	0	0	monomorphic
	AX-94413724	PolyHighResolution	chr5B	278885275	0	0	NA
	AX-94413924	NoMinorHom	chr3B	584003004	-1	0	monomorphic
	AX-94413998	PolyHighResolution	chr6B	663676275	2	2	monomorphic
	AX-94414057	PolyHighResolution	chr2B	648922556	2	2	NA
	AX-94414150	PolyHighResolution	chr5B	17969070	0	0	monomorphic
	AX-94414152	NoMinorHom	chr3A	206143	2	2	monomorphic
	AX-94414186	PolyHighResolution	chr6B	224878086	-1	0	monomorphic
	AX-94414189	NoMinorHom	chr1A	527177787	2	-1	monomorphic
	AX-94414200	OTV	chr1B	666925126	2	2	monomorphic
	AX-94414229	OTV	chr3B	769483569	2	2	monomorphic
	AX-94414248	NoMinorHom	chr1B	681719781	2	2	monomorphic
	AX-94911055	OTV	chr7A	6509855	0	0	monomorphic
	AX-94414289	NoMinorHom	chr2B	786036829	0	0	monomorphic
	AX-94414329	PolyHighResolution	chr3A	726997325	0	0	monomorphic
	AX-94414339	NoMinorHom	chr5A	556006342	0	0	monomorphic
	AX-94414376	OTV	chr1B	552777509	-1	1	monomorphic
	AX-95148675	NoMinorHom	chr6A	2730688	2	2	monomorphic
	AX-94414759	NoMinorHom	chr7B	712072819	1	1	monomorphic
	AX-94600397	NoMinorHom	chr7A	6760340	0	0	NA
	AX-94657001	PolyHighResolution	chr7A	6845816	0	0	monomorphic
	AX-94590109	NoMinorHom	chr6A	2952935	2	2	monomorphic
	AX-94415294	OTV	chr6B	128733668	2	2	monomorphic
	AX-94415346	PolyHighResolution	chr5A	521934328	-1	0	monomorphic
	AX-95141301	PolyHighResolution	chr7A	6845838	2	2	monomorphic
	AX-94415371	PolyHighResolution	chr2B	553873829	0	0	monomorphic
	AX-94415384	PolyHighResolution	chr1A	305004176	2	2	monomorphic
	AX-94415447	PolyHighResolution	chr1A	337677633	0	0	monomorphic
	AX-94415545	NoMinorHom	chr2A	537251989	0	1	monomorphic
	AX-94415598	NoMinorHom	chr3B	745442161	0	0	monomorphic
	AX-94415617	PolyHighResolution	chr3A	711072940	-1	-1	monomorphic
	AX-94415745	NoMinorHom	chr1B	566838404	1	1	monomorphic
	AX-94539905	NoMinorHom	chr6A	2972640	2	2	monomorphic
	AX-94415912	NoMinorHom	chr2A	768546472	1	1	monomorphic
	AX-94415921	PolyHighResolution	chr2B	10781707	2	2	monomorphic
	AX-94416028	NoMinorHom	chr7B	240490942	0	0	monomorphic
	AX-94416062	NoMinorHom	chr2A	748542310	0	0	monomorphic
	AX-94416067	NoMinorHom	chr7B	506618825	1	1	monomorphic
	AX-94416076	PolyHighResolution	chr6B	38764334	0	0	monomorphic
	AX-94416085	PolyHighResolution	chr6B	634048194	1	2	monomorphic
	AX-94416102	NoMinorHom	chr2B	771199244	0	0	monomorphic
	AX-94416141	NoMinorHom	chr1B	129176719	1	1	monomorphic
	AX-94416187	PolyHighResolution	chr1A	45797676	0	0	monomorphic
	AX-94416333	NoMinorHom	chr1B	676189865	0	0	monomorphic
	AX-94416401	PolyHighResolution	chr5B	541286983	0	0	monomorphic
	AX-94416489	PolyHighResolution	chr3A	46713296	1	1	monomorphic
	AX-94416516	OTV	chr6B	18854888	0	0	NA
	AX-94492442	OTV	chr7A	7066180	2	2	monomorphic
	AX-94498253	PolyHighResolution	chr6A	2972683	2	2	monomorphic
	AX-94416693	PolyHighResolution	chr3A	13496705	0	0	monomorphic
	AX-94478216	PolyHighResolution	chr6A	3206299	2	2	monomorphic
	AX-94416897	PolyHighResolution	chr3B	148291291	0	0	monomorphic
	AX-94416930	PolyHighResolution	chr4B	567006989	0	0	monomorphic
	AX-94416982	PolyHighResolution	chr1A	47578129	0	0	monomorphic
	AX-94417025	PolyHighResolution	chr2A	38515173	0	0	monomorphic
	AX-94417236	PolyHighResolution	chr4B	578031318	2	2	monomorphic
	AX-94417290	PolyHighResolution	chr1B	580538027	2	2	monomorphic
	AX-94417303	PolyHighResolution	chr1B	662154416	0	0	monomorphic
	AX-94385827	PolyHighResolution	chr7A	7497013	1	1	monomorphic
	AX-94417411	PolyHighResolution	chr1A	394445115	0	0	monomorphic
	AX-94417491	PolyHighResolution	chr3B	127929564	2	2	monomorphic
	AX-94417585	PolyHighResolution	chr5B	505481852	2	2	monomorphic
	AX-94417601	NoMinorHom	chr4B	101778432	0	0	monomorphic
	AX-94996273	PolyHighResolution	chr7A	7584514	2	2	monomorphic
	AX-94417751	OTV	chr6B	540102014	2	2	monomorphic
	AX-94417800	PolyHighResolution	chr3A	643544597	2	2	monomorphic
	AX-94417932	NoMinorHom	chr5A	303997906	2	2	monomorphic
	AX-94417941	PolyHighResolution	chr3A	741240716	2	2	monomorphic
	AX-94418014	NoMinorHom	chr7B	697934563	1	1	monomorphic
	AX-94418038	PolyHighResolution	chr3B	576169044	2	2	monomorphic
	AX-94418059	NoMinorHom	chr1B	183479707	0	0	monomorphic
	AX-94418067	NoMinorHom	chr2B	788244070	2	2	monomorphic
	AX-94757798	PolyHighResolution	chr6A	3238494	0	0	monomorphic
	AX-94418180	PolyHighResolution	chr3B	659275308	0	0	monomorphic
	AX-94418188	NoMinorHom	chr3B	763495298	2	2	monomorphic
	AX-94418205	PolyHighResolution	chr4A	120144861	1	1	monomorphic
	AX-94418312	PolyHighResolution	chr1A	44977868	0	0	monomorphic
	AX-94418426	OTV	chr1A	311806352	2	2	monomorphic
	AX-94418429	PolyHighResolution	chr5A	509656247	2	2	monomorphic
	AX-94418646	PolyHighResolution	chr7B	426881224	0	0	monomorphic
	AX-94418668	PolyHighResolution	chr1B	664769480	0	0	monomorphic
	AX-94418772	NoMinorHom	chr5B	72108296	2	2	monomorphic
	AX-94811082	NoMinorHom	chr6A	3289262	1	1	monomorphic
	AX-94418931	PolyHighResolution	chr4B	22878490	0	0	monomorphic
	AX-94968471	PolyHighResolution	chr6A	3295208	0	0	monomorphic
	AX-94422910	NoMinorHom	chr6A	3358888	2	2	monomorphic
	AX-94419084	PolyHighResolution	chr2A	57999781	2	2	NA
	AX-94419156	PolyHighResolution	chr5B	484728552	2	2	monomorphic
	AX-94419426	NoMinorHom	chr1B	677255006	2	2	monomorphic
	AX-94419432	NoMinorHom	chr3A	574455132	0	0	monomorphic
	AX-94419462	PolyHighResolution	chr3B	556092379	-1	0	monomorphic
	AX-94419463	PolyHighResolution	chr5B	599957480	0	0	monomorphic
	AX-94419469	PolyHighResolution	chr6B	462166423	0	0	monomorphic
	AX-94419521	PolyHighResolution	chr1B	567237519	0	0	monomorphic
	AX-94419535	PolyHighResolution	chr7B	627308722	0	0	monomorphic
	AX-94419578	PolyHighResolution	chr7B	562992024	0	0	monomorphic
	AX-94419584	PolyHighResolution	chr2B	793798466	2	2	monomorphic
	AX-94419595	PolyHighResolution	chr5A	609245460	0	0	monomorphic
	AX-94419673	NoMinorHom	chr4A	707062932	1	1	monomorphic
	AX-94419714	NoMinorHom	chr7B	723794340	1	1	monomorphic
	AX-94419728	PolyHighResolution	chr5A	487365051	0	0	monomorphic
	AX-94419893	NoMinorHom	chr2A	766466251	2	2	monomorphic
	AX-94419989	PolyHighResolution	chr2B	108907106	2	2	monomorphic
	AX-94419996	NoMinorHom	chr4A	11319026	0	0	monomorphic
	AX-94420026	OTV	chr5B	22762649	0	0	monomorphic
	AX-94420046	PolyHighResolution	chr2B	219295106	2	2	monomorphic
	AX-94420103	NoMinorHom	chr2B	638955436	2	2	monomorphic
	AX-94420190	PolyHighResolution	chr7B	560919584	0	0	monomorphic
	AX-94420292	PolyHighResolution	chr4B	671631222	0	0	monomorphic
	AX-94420304	PolyHighResolution	chr4B	322747452	2	2	monomorphic
	AX-94420327	PolyHighResolution	chr3B	513809009	2	2	monomorphic
	AX-94420407	PolyHighResolution	chr6B	549622438	0	0	monomorphic
	AX-94420428	PolyHighResolution	chr5A	570938053	2	2	monomorphic
	AX-94420589	NoMinorHom	chr4A	602911180	0	0	monomorphic
	AX-94528602	NoMinorHom	chr6A	3692722	1	1	monomorphic
	AX-94420771	PolyHighResolution	chr5A	549577630	2	2	monomorphic
	AX-94420805	PolyHighResolution	chr4B	598538224	0	0	monomorphic
	AX-94972577	NoMinorHom	chr7A	7584532	2	2	monomorphic
	AX-94421072	PolyHighResolution	chr3A	12814142	0	0	monomorphic
	AX-94421205	OTV	chr5A	621849322	0	0	NA
	AX-95197534	PolyHighResolution	chr6A	3851364	2	2	monomorphic
	AX-94421525	PolyHighResolution	chr1A	582225371	2	2	monomorphic
	AX-94421576	NoMinorHom	chr5B	161067766	2	2	monomorphic
	AX-94421583	OTV	chr1A	13354219	2	2	monomorphic
	AX-94421613	PolyHighResolution	chr1B	379383394	2	2	monomorphic
	AX-94413532	NoMinorHom	chr6A	4130740	0	1	monomorphic
	AX-94421649	PolyHighResolution	chr2B	249418724	2	2	monomorphic
	AX-94421659	NoMinorHom	chr7B	561753214	0	0	monomorphic
	AX-94652755	NoMinorHom	chr6A	4858467	1	1	monomorphic
	AX-94421774	PolyHighResolution	chr7B	222700520	0	0	monomorphic
	AX-94421807	PolyHighResolution	chr3B	244660313	2	2	monomorphic
	AX-94421831	PolyHighResolution	chr3B	691661510	0	0	monomorphic
	AX-94421922	PolyHighResolution	chr1A	578922936	0	0	monomorphic
	AX-94422071	PolyHighResolution	chr2A	748558307	2	2	monomorphic
	AX-94422074	PolyHighResolution	chr6B	336247405	2	2	monomorphic
	AX-94422079	NoMinorHom	chr5B	107191552	2	2	monomorphic
	AX-94422082	PolyHighResolution	chr1A	1145885	2	2	monomorphic
	AX-94422102	PolyHighResolution	chr5A	8243622	2	2	monomorphic
	AX-94422147	NoMinorHom	chr4B	649525711	0	0	monomorphic
	AX-94422340	PolyHighResolution	chr6B	37252602	2	-1	monomorphic
	AX-94496922	NoMinorHom	chr7A	7586807	2	2	monomorphic
	AX-94422486	NoMinorHom	chr7B	403729458	2	2	monomorphic
	AX-94422513	NoMinorHom	chr1B	577186497	2	2	monomorphic
	AX-94422554	PolyHighResolution	chr6B	686688263	2	2	monomorphic
	AX-94422566	NoMinorHom	chr3B	819503172	2	2	NA
	AX-94422614	NoMinorHom	chr2B	35364887	0	0	monomorphic
	AX-94422665	PolyHighResolution	chr2B	97188902	0	0	monomorphic
	AX-94422667	NoMinorHom	chr5B	426064708	2	2	monomorphic
	AX-94422893	PolyHighResolution	chr7B	488410704	2	2	monomorphic
	AX-94979699	PolyHighResolution	chr6A	5221698	0	0	NA
	AX-94422954	PolyHighResolution	chr3A	623038468	0	0	monomorphic
	AX-94422999	PolyHighResolution	chr2A	36937398	2	2	NA
	AX-94423042	PolyHighResolution	chr5A	74742489	2	2	monomorphic
	AX-94423155	NoMinorHom	chr3B	740546811	2	2	monomorphic
	AX-94423160	PolyHighResolution	chr6B	643632254	0	0	monomorphic
	AX-94423188	PolyHighResolution	chr2B	258661836	2	0	monomorphic
	AX-94423221	PolyHighResolution	chr2A	88983810	0	0	monomorphic
	AX-94423264	NoMinorHom	chr6B	131896066	0	0	monomorphic
	AX-95126527	PolyHighResolution	chr7A	7588676	0	0	monomorphic
	AX-94619050	NoMinorHom	chr7A	7597288	2	2	monomorphic
	AX-94966145	PolyHighResolution	chr6A	5221726	2	2	monomorphic
	AX-94423330	NoMinorHom	chr6B	26625700	0	0	monomorphic
	AX-94423339	PolyHighResolution	chr2A	713542309	1	2	monomorphic
	AX-94423380	PolyHighResolution	chr5A	41427631	0	0	monomorphic
	AX-94585745	OTV	chr6A	5221782	1	1	monomorphic
	AX-94423447	PolyHighResolution	chr1A	381822406	0	0	monomorphic
	AX-94423504	NoMinorHom	chr7B	598478622	1	1	monomorphic
	AX-94423585	NoMinorHom	chr2B	796120469	1	1	monomorphic
	AX-94423628	NoMinorHom	chr2B	640489948	-1	1	monomorphic
	AX-95168027	NoMinorHom	chr7A	7597325	1	-1	monomorphic
	AX-94423828	OTV	chr6B	710200300	1	1	monomorphic
	AX-94423840	NoMinorHom	chr6B	54419191	2	2	monomorphic
	AX-94423931	PolyHighResolution	chr3B	811220748	2	2	monomorphic
	AX-94424011	NoMinorHom	chr6B	696468234	0	0	monomorphic
	AX-94666591	NoMinorHom	chr6A	5604351	2	2	monomorphic
	AX-94419036	PolyHighResolution	chr6A	5605881	0	0	monomorphic
	AX-94424070	PolyHighResolution	chr7B	679799270	0	0	monomorphic
	AX-94424273	NoMinorHom	chr6B	176273296	0	0	monomorphic
	AX-94424370	PolyHighResolution	chr3B	171721176	0	0	monomorphic
	AX-94907627	PolyHighResolution	chr7A	7630102	0	0	monomorphic
	AX-94424446	NoMinorHom	chr7B	511132804	2	2	monomorphic
	AX-94424491	NoMinorHom	chr6B	231692845	2	2	monomorphic
	AX-94424497	NoMinorHom	chr2B	615356501	1	-1	monomorphic
	AX-94424550	PolyHighResolution	chr5B	476447926	2	2	monomorphic
	AX-94424614	PolyHighResolution	chr2A	393515914	2	0	monomorphic
	AX-94424632	PolyHighResolution	chr7B	562740463	2	2	monomorphic
	AX-95119918	OTV	chr6A	5605989	0	0	monomorphic
	AX-94424709	PolyHighResolution	chr5A	538320668	2	2	NA
	AX-94424838	PolyHighResolution	chr4B	5934873	1	1	monomorphic
	AX-94424948	NoMinorHom	chr1B	667082714	-1	1	monomorphic
	AX-94424958	NoMinorHom	chr7B	685092423	2	2	monomorphic
	AX-94425009	PolyHighResolution	chr1B	41091751	2	2	NA
	AX-94425015	PolyHighResolution	chr4B	2036666	0	0	monomorphic
	AX-94425021	PolyHighResolution	chr1A	577461576	2	2	monomorphic
	AX-94425057	NoMinorHom	chr5A	52858055	2	1	monomorphic
	AX-94425066	NoMinorHom	chr1B	86808891	1	1	monomorphic
	AX-94425079	PolyHighResolution	chr3A	576283174	2	2	monomorphic
	AX-94425087	PolyHighResolution	chr3B	772399790	-1	0	NA
	AX-94425134	PolyHighResolution	chr7B	588290106	0	0	monomorphic
	AX-94425165	PolyHighResolution	chr3B	525992664	0	0	monomorphic
	AX-94425200	NoMinorHom	chr2A	73554399	2	2	monomorphic
	AX-94780124	PolyHighResolution	chr7A	7727518	0	0	monomorphic
	AX-94425211	PolyHighResolution	chr1B	424077134	0	0	monomorphic
	AX-94425238	NoMinorHom	chr6B	289771212	2	2	monomorphic
	AX-94472422	PolyHighResolution	chr7A	8383300	-1	0	monomorphic
	AX-94425459	NoMinorHom	chr3A	650008458	2	2	monomorphic
	AX-94425495	PolyHighResolution	chr4B	553257218	0	0	monomorphic
	AX-94425631	PolyHighResolution	chr5A	481900784	0	0	NA
	AX-94425639	NoMinorHom	chr5B	670019243	1	1	monomorphic
	AX-94425728	PolyHighResolution	chr4B	103527259	2	2	monomorphic
	AX-94425785	PolyHighResolution	chr5B	639973140	2	2	monomorphic
	AX-94425851	NoMinorHom	chr4A	562407344	2	2	monomorphic
	AX-94425917	PolyHighResolution	chr6B	704453074	0	0	monomorphic
	AX-94425980	NoMinorHom	chr3B	700360743	0	0	monomorphic
	AX-94426211	PolyHighResolution	chr5B	457128036	2	2	monomorphic
	AX-94844913	NoMinorHom	chr7A	8778152	0	0	monomorphic
	AX-94426428	PolyHighResolution	chr2B	183262777	0	0	monomorphic
	AX-94464098	PolyHighResolution	chr7A	8895372	0	0	monomorphic
	AX-94426538	OTV	chr2A	763389763	0	0	monomorphic
	AX-94951951	NoMinorHom	chr7A	8895430	0	0	monomorphic
	AX-94426563	NoMinorHom	chr4B	457066479	0	0	monomorphic
	AX-94426619	NoMinorHom	chr6B	42500537	2	2	NA
	AX-94426657	PolyHighResolution	chr1A	521323271	0	0	monomorphic
	AX-94426705	PolyHighResolution	chr3B	16219729	2	2	monomorphic
	AX-94426786	PolyHighResolution	chr6B	455449027	0	0	monomorphic
	AX-94426843	PolyHighResolution	chr7B	159140680	2	2	monomorphic
	AX-94426879	NoMinorHom	chr5B	70271725	2	2	monomorphic
	AX-94426924	NoMinorHom	chr5B	550321223	0	0	monomorphic
	AX-94426932	NoMinorHom	chr1B	565989355	0	0	monomorphic
	AX-94426964	OTV	chr7B	27346800	2	2	monomorphic
	AX-94426967	PolyHighResolution	chr6B	373757640	2	2	monomorphic
	AX-94426975	PolyHighResolution	chr2B	123062357	0	0	monomorphic
	AX-94427015	NoMinorHom	chr2A	733203340	0	0	monomorphic
	AX-94427065	NoMinorHom	chr4B	105957757	1	1	monomorphic
	AX-94427128	NoMinorHom	chr2B	32064898	2	2	monomorphic
	AX-94427165	NoMinorHom	chr3B	568428419	0	0	monomorphic
	AX-94427213	PolyHighResolution	chr5A	458968189	2	2	monomorphic
	AX-94427223	NoMinorHom	chr7B	595171483	2	2	monomorphic
	AX-94427330	PolyHighResolution	chr1B	281038551	0	0	monomorphic
	AX-94427385	OTV	chr3B	676208572	0	0	monomorphic
	AX-94427517	PolyHighResolution	chr3B	556938620	0	0	NA
	AX-94427749	NoMinorHom	chr4B	422035964	1	1	NA
	AX-94427791	PolyHighResolution	chr5B	477080854	2	2	monomorphic
	AX-94427804	NoMinorHom	chr3A	38253549	0	0	monomorphic
	AX-94427929	NoMinorHom	chr3A	459045248	0	0	monomorphic
	AX-94427981	NoMinorHom	chr5B	79803840	1	1	monomorphic
	AX-94428141	NoMinorHom	chr5B	128854481	2	2	monomorphic
	AX-94428146	NoMinorHom	chr5A	46572228	-1	0	monomorphic
	AX-94968796	NoMinorHom	chr6A	5672206	1	1	monomorphic
	AX-94428193	NoMinorHom	chr5B	540746979	0	0	monomorphic
	AX-94428200	NoMinorHom	chr2B	726692458	0	0	monomorphic
	AX-94428215	PolyHighResolution	chr5A	570940940	0	0	monomorphic
	AX-94428228	PolyHighResolution	chr3A	734014046	0	0	monomorphic
	AX-94428241	NoMinorHom	chr3A	581851300	1	1	monomorphic
	AX-94428406	PolyHighResolution	chr5B	491583061	0	0	monomorphic
	AX-94428577	NoMinorHom	chr1A	232343795	0	0	monomorphic
	AX-94428612	PolyHighResolution	chr5A	677130683	2	2	NA
	AX-94428650	PolyHighResolution	chr4A	537591933	0	0	monomorphic
	AX-94428651	PolyHighResolution	chr7B	601230047	2	2	monomorphic
	AX-94428696	PolyHighResolution	chr3B	68291251	0	0	monomorphic
	AX-94428697	PolyHighResolution	chr1B	113516187	0	-1	monomorphic
	AX-94428728	NoMinorHom	chr3B	299598299	1	1	monomorphic
	AX-94428841	PolyHighResolution	chr2B	175976762	2	2	monomorphic
	AX-94428945	PolyHighResolution	chr2B	737635801	0	0	monomorphic
	AX-94428968	NoMinorHom	chr4A	736150618	0	0	monomorphic
	AX-94429000	PolyHighResolution	chr2B	734048526	0	0	monomorphic
	AX-94429024	PolyHighResolution	chr3A	47824725	2	2	monomorphic
	AX-94429025	NoMinorHom	chr5A	565714947	0	0	monomorphic
	AX-94429067	PolyHighResolution	chr5B	711393103	2	2	monomorphic
	AX-94429117	PolyHighResolution	chr4A	68561325	0	0	NA
	AX-94429181	PolyHighResolution	chr1B	643246747	1	1	NA
	AX-94429201	PolyHighResolution	chr4B	68099464	0	0	monomorphic
	AX-94429236	PolyHighResolution	chr4B	109824783	0	0	monomorphic
	AX-94429279	PolyHighResolution	chr5B	550193880	2	2	monomorphic
	AX-94639064	PolyHighResolution	chr7A	9335173	1	1	monomorphic
	AX-94429310	PolyHighResolution	chr5A	48968942	2	2	monomorphic
	AX-94429480	NoMinorHom	chr1B	548968812	2	2	monomorphic
	AX-94429513	PolyHighResolution	chr2B	742465945	0	0	monomorphic
	AX-94429568	OTV	chr7B	641677087	0	0	monomorphic
	AX-94429603	OTV	chr1B	688768651	0	0	monomorphic
	AX-94429674	PolyHighResolution	chr6B	578094232	0	0	monomorphic
	AX-94429752	PolyHighResolution	chr3B	582408705	0	0	monomorphic
	AX-94429881	PolyHighResolution	chr3B	108241190	2	2	monomorphic
	AX-94429916	NoMinorHom	chr4A	311724774	0	0	monomorphic
	AX-94429918	PolyHighResolution	chr1B	512631898	2	2	monomorphic
	AX-94430011	NoMinorHom	chr4A	652849437	0	0	monomorphic
	AX-94430026	PolyHighResolution	chr1B	640157750	2	2	monomorphic
	AX-94553472	OTV	chr7A	9682453	0	0	monomorphic
	AX-94667805	PolyHighResolution	chr7A	9753076	0	0	monomorphic
	AX-94430108	PolyHighResolution	chr2A	509357751	0	2	monomorphic
	AX-94430132	PolyHighResolution	chr1B	619687857	2	2	monomorphic
	AX-94430149	PolyHighResolution	chr3A	643186281	0	0	monomorphic
	AX-94846911	PolyHighResolution	chr7A	10352228	2	2	monomorphic
	AX-94430348	NoMinorHom	chr1A	360455925	1	1	monomorphic
	AX-94430394	PolyHighResolution	chr7B	564173731	2	2	monomorphic
	AX-94430469	NoMinorHom	chr2B	8632517	0	0	monomorphic
	AX-94430519	PolyHighResolution	chr2B	93138203	2	2	monomorphic
	AX-95133266	PolyHighResolution	chr7A	10391850	1	1	monomorphic
	AX-94430594	PolyHighResolution	chr1A	579198978	2	2	monomorphic
	AX-95126960	PolyHighResolution	chr7A	11087391	1	1	monomorphic
	AX-94698418	PolyHighResolution	chr6A	5672959	0	0	monomorphic
	AX-94430659	OTV	chr6B	8410379	2	2	monomorphic
	AX-94617192	NoMinorHom	chr7A	11095943	2	2	monomorphic
	AX-94430809	NoMinorHom	chr2B	184926086	1	1	monomorphic
	AX-94430831	PolyHighResolution	chr5B	517679494	0	0	monomorphic
	AX-94430906	PolyHighResolution	chr3B	251651428	2	2	monomorphic
	AX-94430973	OTV	chr3B	18873524	2	2	monomorphic
	AX-94430979	NoMinorHom	chr4B	580504628	2	2	monomorphic
	AX-94431032	NoMinorHom	chr2A	40823517	0	0	monomorphic
	AX-94431037	OTV	chr3B	43679690	2	2	monomorphic
	AX-94431053	PolyHighResolution	chr2A	222595233	2	0	monomorphic
	AX-94431079	PolyHighResolution	chr5A	684703892	2	2	monomorphic
	AX-94431163	NoMinorHom	chr1B	575862312	2	2	monomorphic
	AX-94431172	NoMinorHom	chr6B	46843361	2	2	monomorphic
	AX-95160466	PolyHighResolution	chr6A	6725011	0	0	monomorphic
	AX-94819593	NoMinorHom	chr7A	11102638	2	2	monomorphic
	AX-94771831	NoMinorHom	chr7A	11440034	2	2	NA
	AX-94431297	PolyHighResolution	chr6B	683494580	2	2	NA
	AX-94431340	PolyHighResolution	chr2B	670837404	2	2	monomorphic
	AX-94431342	NoMinorHom	chr4A	731392228	1	1	monomorphic
	AX-94431383	PolyHighResolution	chr2A	202045939	0	2	monomorphic
	AX-94431459	NoMinorHom	chr5B	580366047	2	1	monomorphic
	AX-94431474	PolyHighResolution	chr3B	53815182	0	0	monomorphic
	AX-94431500	NoMinorHom	chr3B	178388763	0	0	monomorphic
	AX-94950506	PolyHighResolution	chr6A	6733332	2	2	NA
	AX-94431681	NoMinorHom	chr3A	738056951	0	0	monomorphic
	AX-94431723	NoMinorHom	chr5B	335520905	2	2	monomorphic
	AX-94431762	NoMinorHom	chr5A	55329650	0	0	monomorphic
	AX-94431795	PolyHighResolution	chr4B	545868393	2	2	monomorphic
	AX-94431840	PolyHighResolution	chr5A	679137178	2	-1	monomorphic
	AX-94431903	PolyHighResolution	chr5B	505786272	2	2	monomorphic
	AX-94431965	NoMinorHom	chr3B	18873834	-1	1	monomorphic
	AX-94538863	PolyHighResolution	chr6A	6735017	2	2	monomorphic
	AX-94432108	PolyHighResolution	chr6B	475724780	2	2	monomorphic
	AX-94432115	PolyHighResolution	chr4A	186652035	0	0	monomorphic
	AX-94432142	PolyHighResolution	chr5B	502152230	0	0	monomorphic
	AX-94432170	NoMinorHom	chr1B	598668047	2	2	monomorphic
	AX-94432182	NoMinorHom	chr1B	15658644	0	0	monomorphic
	AX-94432276	PolyHighResolution	chr5A	458911391	0	0	monomorphic
	AX-94432291	PolyHighResolution	chr4B	64695943	0	0	NA
	AX-94432315	PolyHighResolution	chr4A	576568972	2	2	monomorphic
	AX-94432371	PolyHighResolution	chr1B	330212278	2	2	NA
	AX-94432465	PolyHighResolution	chr5A	573044871	2	2	monomorphic
	AX-94432481	PolyHighResolution	chr2A	455491723	0	2	monomorphic
	AX-94432660	NoMinorHom	chr2B	794486677	-1	2	monomorphic
	AX-94432664	PolyHighResolution	chr5B	463193967	2	2	monomorphic
	AX-94432711	NoMinorHom	chr1B	304177654	1	1	monomorphic
	AX-94432751	PolyHighResolution	chr5A	565392502	0	-1	monomorphic
	AX-94432813	PolyHighResolution	chr5A	463061920	2	2	monomorphic
	AX-94432879	PolyHighResolution	chr2B	793337055	0	0	monomorphic
	AX-94432880	PolyHighResolution	chr3A	560681562	0	0	monomorphic
	AX-94432917	PolyHighResolution	chr2A	507387284	0	2	monomorphic
	AX-94432952	PolyHighResolution	chr1A	350009453	0	0	monomorphic
	AX-94432990	PolyHighResolution	chr2B	278807886	2	0	monomorphic
	AX-95175683	PolyHighResolution	chr6A	7731910	2	2	monomorphic
	AX-94433044	PolyHighResolution	chr3A	137608719	0	0	monomorphic
	AX-94433061	PolyHighResolution	chr3A	724319990	0	0	monomorphic
	AX-94433183	PolyHighResolution	chr7B	44623104	0	0	NA
	AX-94433197	NoMinorHom	chr3B	582463364	0	0	monomorphic
	AX-94433285	PolyHighResolution	chr5A	416126459	2	2	monomorphic
	AX-94433296	NoMinorHom	chr6B	599122050	2	2	monomorphic
	AX-94433424	NoMinorHom	chr4B	672305308	2	2	monomorphic
	AX-94874582	NoMinorHom	chr7A	11906093	0	0	monomorphic
	AX-94433535	NoMinorHom	chr2B	791479527	0	0	monomorphic
	AX-94433579	PolyHighResolution	chr1B	461897113	1	1	monomorphic
	AX-94433728	PolyHighResolution	chr1B	630831715	2	2	monomorphic
	AX-94785770	PolyHighResolution	chr7A	11959276	2	2	monomorphic
	AX-94433941	NoMinorHom	chr5A	546236103	2	2	monomorphic
	AX-94433968	PolyHighResolution	chr1B	333323500	2	2	monomorphic
	AX-94433970	PolyHighResolution	chr3B	829247144	0	0	monomorphic
	AX-94801490	OTV	chr7A	11959623	2	2	monomorphic
	AX-94434050	NoMinorHom	chr4A	3220743	1	1	monomorphic
	AX-94434059	PolyHighResolution	chr6B	659612483	2	2	monomorphic
	AX-94434091	NoMinorHom	chr1B	662069018	0	0	monomorphic
	AX-94434098	NoMinorHom	chr1A	425260370	0	0	monomorphic
	AX-94434162	PolyHighResolution	chr1A	469592529	0	0	monomorphic
	AX-94422468	PolyHighResolution	chr7A	12309453	0	0	monomorphic
	AX-94918455	NoMinorHom	chr7A	13102228	2	2	monomorphic
	AX-94434500	PolyHighResolution	chr4B	31881778	2	2	monomorphic
	AX-94434525	PolyHighResolution	chr1A	143270511	0	0	monomorphic
	AX-94434693	OTV	chr1A	342874815	1	-1	monomorphic
	AX-94434758	PolyHighResolution	chr5A	689916815	2	2	NA
	AX-95143963	PolyHighResolution	chr6A	8001644	2	2	monomorphic
	AX-94434773	OTV	chr5B	638832734	0	0	monomorphic
	AX-94434800	PolyHighResolution	chr3A	83722160	0	0	monomorphic
	AX-94434804	PolyHighResolution	chr4A	717971940	2	2	monomorphic
	AX-94434901	PolyHighResolution	chr6B	690967366	2	2	monomorphic
	AX-94434954	PolyHighResolution	chr3B	3880087	2	2	monomorphic
	AX-94434960	PolyHighResolution	chr1A	345168035	2	2	monomorphic
	AX-95185177	PolyHighResolution	chr7A	13191334	2	2	monomorphic
	AX-94435092	NoMinorHom	chr6B	15929617	2	2	monomorphic
	AX-94435129	NoMinorHom	chr3B	630163249	0	0	monomorphic
	AX-94435161	NoMinorHom	chr2A	622747521	0	0	monomorphic
	AX-94435183	NoMinorHom	chr2B	545434060	0	0	monomorphic
	AX-94435221	NoMinorHom	chr6B	93562245	0	0	monomorphic
	AX-94435235	NoMinorHom	chr2B	642833509	2	2	monomorphic
	AX-94435252	NoMinorHom	chr4B	532719089	2	2	monomorphic
	AX-94435311	NoMinorHom	chr6B	355423938	0	0	monomorphic
	AX-94891726	NoMinorHom	chr6A	8331557	0	0	monomorphic
	AX-94435332	NoMinorHom	chr2A	771340591	1	1	monomorphic
	AX-94435368	OTV	chr1B	407937846	2	2	monomorphic
	AX-94435670	PolyHighResolution	chr5B	599654980	2	2	monomorphic
	AX-94435703	PolyHighResolution	chr7B	733609256	2	-1	monomorphic
	AX-94435725	NoMinorHom	chr1B	223144303	0	0	monomorphic
	AX-94435926	PolyHighResolution	chr6B	639153963	0	0	monomorphic
	AX-94436269	OTV	chr2B	95797357	0	0	monomorphic
	AX-94438312	NoMinorHom	chr7A	13465332	2	2	monomorphic
	AX-94943939	PolyHighResolution	chr7A	13790450	0	0	monomorphic
	AX-94436297	PolyHighResolution	chr5A	18669748	2	2	monomorphic
	AX-94436361	PolyHighResolution	chr4B	536704450	0	0	monomorphic
	AX-94436366	PolyHighResolution	chr5B	652634943	0	0	monomorphic
	AX-94436448	PolyHighResolution	chr1B	326782380	2	2	monomorphic
	AX-94436474	PolyHighResolution	chr2B	640103289	0	0	monomorphic
	AX-94924511	PolyHighResolution	chr7A	13798021	2	2	monomorphic
	AX-94436530	PolyHighResolution	chr2A	511923557	0	2	monomorphic
	AX-94436544	NoMinorHom	chr4B	644784583	2	2	monomorphic
	AX-94436549	PolyHighResolution	chr7B	77316269	2	2	monomorphic
	AX-94436662	NoMinorHom	chr3B	9441952	2	2	monomorphic
	AX-94436701	PolyHighResolution	chr1B	671996077	2	2	monomorphic
	AX-94436778	PolyHighResolution	chr3A	694073089	2	2	monomorphic
	AX-94436861	NoMinorHom	chr7B	697086988	1	1	monomorphic
	AX-94436929	NoMinorHom	chr4B	3900537	1	1	monomorphic
	AX-94436930	PolyHighResolution	chr5A	473312305	2	2	monomorphic
	AX-94436948	OTV	chr5B	621397757	0	0	monomorphic
	AX-94437009	NoMinorHom	chr1A	480830937	2	2	monomorphic
	AX-94437035	PolyHighResolution	chr5A	613012007	2	2	monomorphic
	AX-94557144	NoMinorHom	chr7A	14345578	0	0	NA
	AX-94437072	PolyHighResolution	chr3A	720435801	0	0	monomorphic
	AX-94437123	NoMinorHom	chr4B	521705077	2	2	monomorphic
	AX-94437219	PolyHighResolution	chr6B	680936755	2	2	monomorphic
	AX-94892716	PolyHighResolution	chr7A	14731226	2	2	monomorphic
	AX-94595265	PolyHighResolution	chr7A	14733129	1	1	monomorphic
	AX-94437276	PolyHighResolution	chr3B	175103345	2	2	monomorphic
	AX-94437290	PolyHighResolution	chr4A	7404947	0	0	monomorphic
	AX-94437374	PolyHighResolution	chr4A	40442420	2	2	monomorphic
	AX-94796013	NoMinorHom	chr7A	14778098	2	2	monomorphic
	AX-94437617	NoMinorHom	chr2B	75607639	2	2	monomorphic
	AX-94437624	PolyHighResolution	chr6B	143665374	2	2	monomorphic
	AX-94437683	PolyHighResolution	chr3B	488530449	2	2	monomorphic
	AX-94437697	NoMinorHom	chr3B	50419077	2	2	monomorphic
	AX-94437744	NoMinorHom	chr5A	426534884	0	0	monomorphic
	AX-94437798	NoMinorHom	chr7B	697238942	2	2	monomorphic
	AX-94437800	NoMinorHom	chr6B	116113519	2	2	monomorphic
	AX-94615640	NoMinorHom	chr6A	9253732	0	0	monomorphic
	AX-94437870	PolyHighResolution	chr2B	24869786	2	2	monomorphic
	AX-94437971	PolyHighResolution	chr1A	517482818	2	2	NA
	AX-94437986	NoMinorHom	chr5B	569550408	0	0	monomorphic
	AX-94438092	NoMinorHom	chr4A	707304676	2	2	monomorphic
	AX-94438244	PolyHighResolution	chr5B	18709676	0	0	monomorphic
	AX-94613793	NoMinorHom	chr7A	14919958	0	0	monomorphic
	AX-94438404	PolyHighResolution	chr5A	9840246	2	2	monomorphic
	AX-94438524	OTV	chr2A	19595180	1	1	monomorphic
	AX-94438553	NoMinorHom	chr5B	345463479	2	2	NA
	AX-94438601	PolyHighResolution	chr1A	4033356	2	2	monomorphic
	AX-94438704	PolyHighResolution	chr6B	199717019	1	1	NA
	AX-94464407	OTV	chr6A	9372474	1	1	monomorphic
	AX-94611292	PolyHighResolution	chr6A	10493482	2	2	monomorphic
	AX-94439000	PolyHighResolution	chr6B	635175707	2	2	monomorphic
	AX-94439076	PolyHighResolution	chr3A	682317034	2	2	monomorphic
	AX-94439079	PolyHighResolution	chr5A	452117916	2	2	monomorphic
	AX-94439115	PolyHighResolution	chr7B	660238233	0	0	monomorphic
	AX-94439195	PolyHighResolution	chr3A	627962587	2	2	monomorphic
	AX-94506461	PolyHighResolution	chr6A	11251322	0	0	monomorphic
	AX-94439232	NoMinorHom	chr5B	287624187	2	2	monomorphic
	AX-94439386	NoMinorHom	chr4A	604102274	2	2	NA
	AX-94439434	PolyHighResolution	chr5A	118671307	2	2	NA
	AX-94439435	OTV	chr6B	11298582	2	2	monomorphic
	AX-94439439	PolyHighResolution	chr4B	4852517	2	2	monomorphic
	AX-94439461	PolyHighResolution	chr1B	486543067	0	0	monomorphic
	AX-94439510	PolyHighResolution	chr7B	307363429	2	2	monomorphic
	AX-94439656	NoMinorHom	chr7B	124141499	2	2	monomorphic
	AX-94439688	NoMinorHom	chr5A	436080191	0	0	monomorphic
	AX-94439690	PolyHighResolution	chr1A	413798310	2	2	monomorphic
	AX-94439736	PolyHighResolution	chr2B	199765184	0	0	monomorphic
	AX-94439758	PolyHighResolution	chr4B	24383844	0	0	monomorphic
	AX-94439770	PolyHighResolution	chr5A	599801876	2	2	monomorphic
	AX-94439776	PolyHighResolution	chr2B	774956679	0	0	monomorphic
	AX-94439861	PolyHighResolution	chr5B	520887081	0	0	monomorphic
	AX-94439887	NoMinorHom	chr5A	682934707	2	2	monomorphic
	AX-94487197	OTV	chr7A	15006702	1	1	monomorphic
	AX-94439923	NoMinorHom	chr2B	783942303	1	1	monomorphic
	AX-94439956	NoMinorHom	chr3A	176559617	0	0	monomorphic
	AX-94439998	NoMinorHom	chr3B	134274155	1	1	monomorphic
	AX-94440051	PolyHighResolution	chr5A	426266134	0	0	monomorphic
	AX-94440078	PolyHighResolution	chr2B	215204441	0	0	monomorphic
	AX-94440104	NoMinorHom	chr3B	59213510	0	0	monomorphic
	AX-94440222	PolyHighResolution	chr2A	741371853	2	2	monomorphic
	AX-94440245	PolyHighResolution	chr6B	22554892	2	2	monomorphic
	AX-94440259	PolyHighResolution	chr4A	597909831	0	0	monomorphic
	AX-94440309	PolyHighResolution	chr1B	553146312	0	0	monomorphic
	AX-94440374	NoMinorHom	chr5B	516469154	2	2	monomorphic
	AX-94867758	PolyHighResolution	chr7A	15036637	0	0	monomorphic
	AX-94440387	PolyHighResolution	chr1B	308381240	2	2	monomorphic
	AX-94440483	PolyHighResolution	chr1A	532815403	2	2	monomorphic
	AX-94440507	NoMinorHom	chr5A	650166827	1	1	monomorphic
	AX-94440640	PolyHighResolution	chr3A	13081966	0	0	NA
	AX-94440654	OTV	chr5B	554212726	2	2	monomorphic
	AX-94440806	PolyHighResolution	chr2A	147536397	0	-1	monomorphic
	AX-94440814	PolyHighResolution	chr5A	567522339	2	2	monomorphic
	AX-94440863	PolyHighResolution	chr6B	64685829	2	2	monomorphic
	AX-94440938	NoMinorHom	chr6B	326970305	2	2	monomorphic
	AX-94440996	NoMinorHom	chr6B	619030048	0	0	monomorphic
	AX-94441001	PolyHighResolution	chr5A	4850696	0	0	monomorphic
	AX-94441140	NoMinorHom	chr6B	566148685	0	0	NA
	AX-94441175	PolyHighResolution	chr4A	590994331	0	-1	monomorphic
	AX-94441179	PolyHighResolution	chr2B	91043980	0	0	monomorphic
	AX-94441186	PolyHighResolution	chr4A	91742316	2	2	monomorphic
	AX-94441191	NoMinorHom	chr3A	57017503	0	0	monomorphic
	AX-94441237	NoMinorHom	chr5B	36724498	0	0	monomorphic
	AX-94441299	PolyHighResolution	chr2B	592037594	0	0	monomorphic
	AX-94441425	PolyHighResolution	chr3B	457025213	0	0	monomorphic
	AX-94441476	PolyHighResolution	chr6B	159286130	0	0	monomorphic
	AX-94806305	OTV	chr7A	15082096	2	2	monomorphic
	AX-95137140	NoMinorHom	chr7A	15086668	0	0	monomorphic
	AX-94441567	PolyHighResolution	chr3B	95156762	0	0	monomorphic
	AX-94441589	PolyHighResolution	chr5A	616549252	2	2	monomorphic
	AX-94441601	PolyHighResolution	chr6B	164567797	0	0	monomorphic
	AX-94441635	PolyHighResolution	chr7B	739391897	2	2	NA
	AX-94441698	NoMinorHom	chr5A	667941891	2	2	monomorphic
	AX-94441737	NoMinorHom	chr1A	44357418	1	1	monomorphic
	AX-94959369	NoMinorHom	chr7A	15530055	0	0	monomorphic
	AX-94441799	PolyHighResolution	chr5A	565540546	-1	0	monomorphic
	AX-94599554	NoMinorHom	chr7A	15689494	2	2	monomorphic
	AX-94441862	NoMinorHom	chr2B	52670346	0	0	monomorphic
	AX-94441922	NoMinorHom	chr3B	183996001	2	2	monomorphic
	AX-94442133	PolyHighResolution	chr5B	570151957	0	0	monomorphic
	AX-94442193	NoMinorHom	chr3A	119508357	0	0	monomorphic
	AX-94647520	PolyHighResolution	chr6A	11433022	0	0	polymorphic
	AX-94442305	PolyHighResolution	chr2B	2110637	0	0	monomorphic
	AX-95213437	NoMinorHom	chr7A	16644522	2	2	monomorphic
	AX-94442743	PolyHighResolution	chr5A	584055174	2	2	monomorphic
	AX-94442756	PolyHighResolution	chr1B	509901004	0	0	monomorphic
	AX-94442779	NoMinorHom	chr2A	63694083	1	1	monomorphic
	AX-94442815	NoMinorHom	chr6B	30890271	2	2	monomorphic
	AX-94442837	PolyHighResolution	chr5B	557135101	0	0	monomorphic
	AX-94696188	PolyHighResolution	chr7A	17336516	2	2	monomorphic
	AX-94825705	PolyHighResolution	chr6A	11556722	2	2	monomorphic
	AX-94443246	PolyHighResolution	chr3A	66166589	0	0	monomorphic
	AX-94730876	NoMinorHom	chr7A	17421156	1	1	monomorphic
	AX-94443369	NoMinorHom	chr5B	688979176	2	2	monomorphic
	AX-94443764	PolyHighResolution	chr7B	505938925	2	2	monomorphic
	AX-94443773	PolyHighResolution	chr2B	539961800	0	0	monomorphic
	AX-94443799	NoMinorHom	chr6B	185673760	1	1	monomorphic
	AX-94443802	NoMinorHom	chr1B	338882839	1	1	monomorphic
	AX-94443922	PolyHighResolution	chr5A	578061400	2	2	monomorphic
	AX-94704143	NoMinorHom	chr7A	17440939	2	2	monomorphic
	AX-94443954	PolyHighResolution	chr4A	570264585	0	0	monomorphic
	AX-94443986	NoMinorHom	chr6B	34220712	0	0	monomorphic
	AX-94444089	NoMinorHom	chr2A	576657212	0	0	monomorphic
	AX-94903607	NoMinorHom	chr7A	17582454	2	2	NA
	AX-94444185	PolyHighResolution	chr3B	74177604	1	1	monomorphic
	AX-94438765	PolyHighResolution	chr6A	12105356	0	0	monomorphic
	AX-94444425	NoMinorHom	chr1A	30132189	1	1	monomorphic
	AX-94486640	PolyHighResolution	chr7A	17884640	2	2	monomorphic
	AX-94444453	PolyHighResolution	chr5B	682165507	0	0	monomorphic
	AX-94444467	PolyHighResolution	chr5A	80161015	0	0	monomorphic
	AX-94444496	PolyHighResolution	chr6B	676152344	0	0	monomorphic
	AX-94444500	PolyHighResolution	chr5B	166657293	2	2	monomorphic
	AX-94444565	NoMinorHom	chr2B	10176143	2	2	NA
	AX-94444630	NoMinorHom	chr2B	662555144	0	0	monomorphic
	AX-94444707	PolyHighResolution	chr6B	618331970	2	2	monomorphic
	AX-94444729	PolyHighResolution	chr3A	720437269	2	2	monomorphic
	AX-94444765	NoMinorHom	chr1A	301197944	1	1	monomorphic
	AX-94444985	PolyHighResolution	chr7B	333130219	2	2	monomorphic
	AX-94445240	NoMinorHom	chr1B	218342887	1	-1	monomorphic
	AX-94445381	PolyHighResolution	chr5A	588738568	0	0	monomorphic
	AX-94445416	NoMinorHom	chr3A	743272542	0	0	monomorphic
	AX-94445458	PolyHighResolution	chr5A	51736684	2	2	monomorphic
	AX-94445502	PolyHighResolution	chr3B	544109104	2	2	monomorphic
	AX-94445508	PolyHighResolution	chr3B	811227078	0	0	monomorphic
	AX-94445544	NoMinorHom	chr5A	598877774	0	0	monomorphic
	AX-94445572	NoMinorHom	chr4B	139022498	2	1	monomorphic
	AX-94445887	PolyHighResolution	chr1A	36773419	0	0	monomorphic
	AX-94445937	OTV	chr6B	54662541	1	1	monomorphic
	AX-94445953	NoMinorHom	chr2B	23108951	0	0	monomorphic
	AX-94445993	PolyHighResolution	chr3B	708519071	2	2	monomorphic
	AX-94385518	NoMinorHom	chr6A	12138164	2	2	monomorphic
	AX-94446101	PolyHighResolution	chr5B	435158995	0	0	monomorphic
	AX-94446106	PolyHighResolution	chr4A	137168899	0	0	monomorphic
	AX-94446161	PolyHighResolution	chr7B	263932357	0	0	monomorphic
	AX-94463974	PolyHighResolution	chr6A	12287511	0	0	monomorphic
	AX-94446221	NoMinorHom	chr5B	288484215	0	0	monomorphic
	AX-94446293	PolyHighResolution	chr5B	514928476	2	2	monomorphic
	AX-94446315	NoMinorHom	chr5B	691135985	1	1	NA
	AX-94446405	OTV	chr3A	16809460	1	1	monomorphic
	AX-94446416	PolyHighResolution	chr1A	305003294	2	2	monomorphic
	AX-94446430	NoMinorHom	chr1B	688380934	0	-1	monomorphic
	AX-94446513	NoMinorHom	chr1B	408656773	2	2	monomorphic
	AX-94446514	PolyHighResolution	chr2A	4168118	0	0	monomorphic
	AX-94446534	NoMinorHom	chr3A	655635732	1	1	monomorphic
	AX-94612526	PolyHighResolution	chr6A	12287533	2	2	monomorphic
	AX-94446616	PolyHighResolution	chr4A	631926900	2	2	monomorphic
	AX-94644716	PolyHighResolution	chr7A	17928190	0	0	monomorphic
	AX-94446749	NoMinorHom	chr2B	767375355	0	0	monomorphic
	AX-94446779	PolyHighResolution	chr4B	643650978	2	2	monomorphic
	AX-94446858	NoMinorHom	chr2B	726467816	0	0	monomorphic
	AX-94673987	PolyHighResolution	chr7A	18876830	2	2	monomorphic
	AX-94446889	PolyHighResolution	chr1B	438036439	0	0	monomorphic
	AX-94446897	OTV	chr2B	762502881	2	2	NA
	AX-94446911	PolyHighResolution	chr5A	624799706	2	2	monomorphic
	AX-94447094	NoMinorHom	chr2B	171997760	1	-1	monomorphic
	AX-94447120	PolyHighResolution	chr2B	529107876	2	2	monomorphic
	AX-94447402	PolyHighResolution	chr1B	637825918	0	0	monomorphic
	AX-94447422	NoMinorHom	chr6B	594657504	0	0	monomorphic
	AX-94447466	NoMinorHom	chr3B	820150956	0	0	monomorphic
	AX-94447473	PolyHighResolution	chr5A	529808043	0	0	monomorphic
	AX-94447506	PolyHighResolution	chr6B	188669303	2	2	monomorphic
	AX-94448021	OTV	chr7B	678282711	-1	2	monomorphic
	AX-94448127	PolyHighResolution	chr3B	353861803	2	2	monomorphic
	AX-94448152	PolyHighResolution	chr4A	729703232	0	0	monomorphic
	AX-94448198	PolyHighResolution	chr3B	485388768	2	2	monomorphic
	AX-94448305	NoMinorHom	chr2A	5309275	2	2	monomorphic
	AX-94448310	NoMinorHom	chr2B	17570365	0	0	monomorphic
	AX-94509789	NoMinorHom	chr6A	12412540	1	1	monomorphic
	AX-94448564	NoMinorHom	chr4B	653525789	0	0	monomorphic
	AX-94448614	NoMinorHom	chr3B	763515112	0	0	NA
	AX-94448711	PolyHighResolution	chr3B	513987573	2	2	monomorphic
	AX-94448767	NoMinorHom	chr6B	643145834	2	2	monomorphic
	AX-94448771	OTV	chr7B	684397290	0	0	monomorphic
	AX-94448779	PolyHighResolution	chr1B	24151991	0	0	monomorphic
	AX-94448830	NoMinorHom	chr3A	737440718	2	2	monomorphic
	AX-94448837	PolyHighResolution	chr6B	693948253	0	0	monomorphic
	AX-94448868	PolyHighResolution	chr2B	98295566	0	0	monomorphic
	AX-94448897	PolyHighResolution	chr5A	33181042	2	2	monomorphic
	AX-94448998	NoMinorHom	chr1B	562508920	2	2	monomorphic
	AX-94449010	OTV	chr1A	396240102	-1	1	monomorphic
	AX-94449016	PolyHighResolution	chr3A	572330195	0	0	monomorphic
	AX-94449073	PolyHighResolution	chr5A	533483931	0	0	monomorphic
	AX-94449082	PolyHighResolution	chr5A	32883071	2	2	monomorphic
	AX-94410467	PolyHighResolution	chr7A	18876989	2	2	NA
	AX-94449177	PolyHighResolution	chr1B	326785875	0	0	monomorphic
	AX-94449293	OTV	chr1A	507079282	2	2	monomorphic
	AX-94992920	PolyHighResolution	chr6A	12473862	2	2	monomorphic
	AX-94449738	PolyHighResolution	chr2A	156762886	0	2	monomorphic
	AX-94449760	PolyHighResolution	chr3A	53832154	2	2	monomorphic
	AX-94449793	PolyHighResolution	chr5B	547583889	2	2	monomorphic
	AX-94449980	PolyHighResolution	chr7B	105522762	0	0	monomorphic
	AX-94381852	PolyHighResolution	chr7A	18887748	1	1	monomorphic
	AX-94450199	PolyHighResolution	chr5A	488410446	0	0	monomorphic
	AX-94450378	PolyHighResolution	chr6B	28116185	-1	1	monomorphic
	AX-94450388	NoMinorHom	chr2B	225262750	0	0	NA
	AX-94450389	PolyHighResolution	chr6B	7755200	2	2	monomorphic
	AX-94450390	NoMinorHom	chr4A	602911078	0	0	monomorphic
	AX-94450444	NoMinorHom	chr1B	508708472	1	1	monomorphic
	AX-94450454	PolyHighResolution	chr2B	738686815	0	0	monomorphic
	AX-94713925	PolyHighResolution	chr7A	18891446	0	0	monomorphic
	AX-94450478	PolyHighResolution	chr2B	730848869	0	0	monomorphic
	AX-94450544	PolyHighResolution	chr2B	163714341	2	2	monomorphic
	AX-94450550	PolyHighResolution	chr2B	197705057	0	0	monomorphic
	AX-94450562	PolyHighResolution	chr1B	668654507	0	0	monomorphic
	AX-94450648	PolyHighResolution	chr1B	664302506	2	2	monomorphic
	AX-94450695	NoMinorHom	chr3B	710380118	2	2	monomorphic
	AX-94450697	PolyHighResolution	chr2B	311675120	0	0	monomorphic
	AX-95126029	PolyHighResolution	chr7A	19006203	0	0	monomorphic
	AX-94450788	NoMinorHom	chr4B	428697705	2	2	monomorphic
	AX-94450905	PolyHighResolution	chr3A	560680682	2	2	monomorphic
	AX-94450951	PolyHighResolution	chr5B	573143332	2	2	monomorphic
	AX-95181640	NoMinorHom	chr6A	13009815	2	2	monomorphic
	AX-94451045	NoMinorHom	chr1A	434639076	2	2	monomorphic
	AX-94451078	PolyHighResolution	chr6B	462036834	0	0	monomorphic
	AX-94451121	NoMinorHom	chr3B	575256520	0	0	monomorphic
	AX-94791713	NoMinorHom	chr7A	19006326	2	2	NA
	AX-94451286	PolyHighResolution	chr3B	527900213	2	2	monomorphic
	AX-94451379	NoMinorHom	chr3A	1774524	2	2	monomorphic
	AX-94451495	PolyHighResolution	chr6B	474215191	2	2	monomorphic
	AX-94451511	NoMinorHom	chr2A	104119937	0	0	monomorphic
	AX-94451613	NoMinorHom	chr6B	694679336	0	0	monomorphic
	AX-94451685	PolyHighResolution	chr3A	14045695	2	2	monomorphic
	AX-94451688	NoMinorHom	chr3B	550393747	0	0	monomorphic
	AX-94451700	NoMinorHom	chr3B	745289790	0	0	monomorphic
	AX-94451759	PolyHighResolution	chr6B	506875106	0	0	monomorphic
	AX-94451781	OTV	chr1A	64713428	0	0	monomorphic
	AX-94451862	PolyHighResolution	chr6B	710149895	0	0	monomorphic
	AX-94451926	PolyHighResolution	chr3A	739535530	-1	0	monomorphic
	AX-94451941	PolyHighResolution	chr7B	62695446	-1	2	monomorphic
	AX-94451983	PolyHighResolution	chr2B	110466498	2	2	monomorphic
	AX-94451990	NoMinorHom	chr6B	46529040	0	0	monomorphic
	AX-94452179	PolyHighResolution	chr5B	358816459	2	2	monomorphic
	AX-94452219	PolyHighResolution	chr7B	131745573	2	2	monomorphic
	AX-94452286	NoMinorHom	chr3B	71144419	0	0	monomorphic
	AX-94452303	PolyHighResolution	chr6B	665128480	0	0	monomorphic
	AX-94452354	PolyHighResolution	chr5A	481670094	0	0	monomorphic
	AX-94452355	PolyHighResolution	chr5B	571616182	0	0	monomorphic
	AX-94819132	PolyHighResolution	chr7A	19006772	2	2	monomorphic
	AX-94876823	PolyHighResolution	chr7A	19007340	2	2	monomorphic
	AX-94452500	NoMinorHom	chr5A	614364992	2	2	monomorphic
	AX-94452533	PolyHighResolution	chr4B	106057584	2	2	monomorphic
	AX-94452535	NoMinorHom	chr3B	698621731	-1	1	monomorphic
	AX-94452709	NoMinorHom	chr5A	78322429	1	1	monomorphic
	AX-94452727	PolyHighResolution	chr2B	29047028	0	0	NA
	AX-94452757	PolyHighResolution	chr6B	471167088	0	0	monomorphic
	AX-94452764	PolyHighResolution	chr7B	567544773	0	0	monomorphic
	AX-94452872	PolyHighResolution	chr3B	707441746	0	0	monomorphic
	AX-94452908	PolyHighResolution	chr2B	791959223	0	0	monomorphic
	AX-94452927	PolyHighResolution	chr7B	146816796	0	0	monomorphic
	AX-94452971	PolyHighResolution	chr5A	678229485	0	0	monomorphic
	AX-94453026	PolyHighResolution	chr5A	537634020	2	2	monomorphic
	AX-94453050	PolyHighResolution	chr1B	188904526	0	0	monomorphic
	AX-94453148	NoMinorHom	chr1B	406037297	1	1	monomorphic
	AX-94453185	NoMinorHom	chr1A	537082527	2	2	monomorphic
	AX-94453200	PolyHighResolution	chr5B	474478920	2	2	monomorphic
	AX-94453290	PolyHighResolution	chr4B	654592395	2	2	monomorphic
	AX-94453359	PolyHighResolution	chr2B	748985017	2	2	monomorphic
	AX-94453383	NoMinorHom	chr4B	69382477	2	2	monomorphic
	AX-94453648	PolyHighResolution	chr2B	525074559	0	0	monomorphic
	AX-94652100	NoMinorHom	chr7A	19007577	0	0	monomorphic
	AX-94453771	NoMinorHom	chr1B	156811445	0	0	monomorphic
	AX-94677753	PolyHighResolution	chr7A	19421273	2	2	monomorphic
	AX-94453869	PolyHighResolution	chr5B	6475894	2	2	monomorphic
	AX-94454033	NoMinorHom	chr3A	107738831	-1	0	monomorphic
	AX-94454107	PolyHighResolution	chr5B	381040389	0	0	monomorphic
	AX-94454125	NoMinorHom	chr4A	531384365	0	0	monomorphic
	AX-94454146	PolyHighResolution	chr3B	463256362	0	0	monomorphic
	AX-94454264	OTV	chr6B	223417662	0	0	monomorphic
	AX-94454402	NoMinorHom	chr1B	8914518	0	0	monomorphic
	AX-94941145	OTV	chr7A	19487628	0	0	monomorphic
	AX-94454534	NoMinorHom	chr1B	524154866	1	1	monomorphic
	AX-94454546	PolyHighResolution	chr7B	658219685	0	0	monomorphic
	AX-94454667	NoMinorHom	chr1B	1942165	0	0	monomorphic
	AX-94454834	NoMinorHom	chr1B	391573334	2	2	NA
	AX-94454909	PolyHighResolution	chr2B	641877734	0	0	monomorphic
	AX-94454991	OTV	chr6B	513620281	0	0	NA
	AX-94455100	PolyHighResolution	chr2A	529954603	0	2	monomorphic
	AX-94455102	NoMinorHom	chr4B	563995927	-1	0	monomorphic
	AX-94617813	PolyHighResolution	chr7A	19546330	2	2	monomorphic
	AX-94455290	NoMinorHom	chr3A	609827645	-1	-1	monomorphic
	AX-94455345	PolyHighResolution	chr4A	117890038	2	2	monomorphic
	AX-94455357	NoMinorHom	chr2A	754349286	0	0	monomorphic
	AX-94455403	NoMinorHom	chr3A	697558529	1	1	monomorphic
	AX-94455488	NoMinorHom	chr4A	148760110	2	2	monomorphic
	AX-94455495	PolyHighResolution	chr5A	505509812	2	2	monomorphic
	AX-94455502	PolyHighResolution	chr4B	599812204	0	0	monomorphic
	AX-94455614	PolyHighResolution	chr5A	456608136	0	0	monomorphic
	AX-94455639	PolyHighResolution	chr5B	556182641	2	2	monomorphic
	AX-94455747	PolyHighResolution	chr4B	562356762	2	2	monomorphic
	AX-94455777	NoMinorHom	chr5B	600055222	1	1	monomorphic
	AX-94455831	PolyHighResolution	chr5B	325544104	0	0	monomorphic
	AX-94455914	OTV	chr6B	51950917	2	2	monomorphic
	AX-94455923	PolyHighResolution	chr3B	738684513	1	1	monomorphic
	AX-94455967	PolyHighResolution	chr4A	47144747	0	0	monomorphic
	AX-94455987	PolyHighResolution	chr3B	661206513	2	2	monomorphic
	AX-94456010	OTV	chr4A	708323122	0	0	monomorphic
	AX-94456095	NoMinorHom	chr1B	421094282	0	0	monomorphic
	AX-94456096	PolyHighResolution	chr2B	6186595	0	0	monomorphic
	AX-94456151	PolyHighResolution	chr6B	664384702	2	2	monomorphic
	AX-94456157	NoMinorHom	chr2B	761328250	0	0	monomorphic
	AX-94456169	NoMinorHom	chr2B	588688399	0	0	monomorphic
	AX-94456186	PolyHighResolution	chr2A	133469265	2	0	monomorphic
	AX-94641865	PolyHighResolution	chr7A	19546574	0	0	monomorphic
	AX-94456215	PolyHighResolution	chr3A	722357772	0	0	monomorphic
	AX-94456245	NoMinorHom	chr2B	400348987	0	0	NA
	AX-94456270	PolyHighResolution	chr6B	581868833	2	2	monomorphic
	AX-94456297	NoMinorHom	chr1A	308572338	2	2	monomorphic
	AX-94456309	NoMinorHom	chr3A	11410998	0	0	monomorphic
	AX-94456389	NoMinorHom	chr2A	36929454	2	2	monomorphic
	AX-94456391	PolyHighResolution	chr6B	115703000	0	0	monomorphic
	AX-94456449	PolyHighResolution	chr1B	382222544	0	0	monomorphic
	AX-94456473	PolyHighResolution	chr5A	533279538	2	2	monomorphic
	AX-94456504	PolyHighResolution	chr5A	455998431	2	2	monomorphic
	AX-94457166	PolyHighResolution	chr5B	658369160	0	0	monomorphic
	AX-94457276	PolyHighResolution	chr6B	610815227	2	2	monomorphic
	AX-94457413	PolyHighResolution	chr5B	166682606	2	2	monomorphic
	AX-95152949	PolyHighResolution	chr7A	19956298	0	0	monomorphic
	AX-94457460	PolyHighResolution	chr2B	476415610	2	2	monomorphic
	AX-94457466	NoMinorHom	chr1A	467186093	0	0	monomorphic
	AX-94457486	NoMinorHom	chr1B	380887275	1	1	monomorphic
	AX-94457488	NoMinorHom	chr3B	3238864	2	2	monomorphic
	AX-94457495	PolyHighResolution	chr5B	551499538	0	0	monomorphic
	AX-94457605	NoMinorHom	chr7B	335621315	2	2	monomorphic
	AX-94457680	NoMinorHom	chr5A	706663415	-1	1	monomorphic
	AX-94457701	NoMinorHom	chr5B	311851471	2	2	monomorphic
	AX-94457721	OTV	chr7B	700541817	2	2	monomorphic
	AX-94457751	NoMinorHom	chr7B	236785983	2	2	monomorphic
	AX-94457792	PolyHighResolution	chr2B	576083506	2	2	monomorphic
	AX-94912724	PolyHighResolution	chr7A	20164160	0	0	monomorphic
	AX-94457936	PolyHighResolution	chr5B	469826859	2	2	monomorphic
	AX-94457937	PolyHighResolution	chr3B	720217631	0	0	monomorphic
	AX-94457943	PolyHighResolution	chr2B	156591346	2	2	monomorphic
	AX-94457966	OTV	chr7B	11253506	2	2	monomorphic
	AX-94458040	NoMinorHom	chr4B	38319383	2	2	monomorphic
	AX-94458155	PolyHighResolution	chr7B	639071710	2	2	monomorphic
	AX-94458244	PolyHighResolution	chr5B	477064521	2	2	monomorphic
	AX-95156598	PolyHighResolution	chr6A	13071986	0	0	monomorphic
	AX-94459069	PolyHighResolution	chr5B	64639378	2	2	monomorphic
	AX-95019432	PolyHighResolution	chr6A	13666523	0	0	NA
	AX-94459285	PolyHighResolution	chr1B	629486985	0	0	monomorphic
	AX-94459379	NoMinorHom	chr6B	715200266	2	2	monomorphic
	AX-94459384	PolyHighResolution	chr5B	566968344	1	1	monomorphic
	AX-94459397	PolyHighResolution	chr2A	623942392	0	0	monomorphic
	AX-94459417	NoMinorHom	chr2B	24869756	2	2	monomorphic
	AX-94459471	PolyHighResolution	chr2B	580887405	-1	0	monomorphic
	AX-94459633	PolyHighResolution	chr1B	610149622	-1	-1	NA
	AX-94459663	NoMinorHom	chr1A	13083115	0	0	monomorphic
	AX-94459718	PolyHighResolution	chr2B	738175936	2	2	monomorphic
	AX-94459753	PolyHighResolution	chr5B	10449146	0	0	monomorphic
	AX-94664110	PolyHighResolution	chr7A	20294543	2	2	monomorphic
	AX-94459800	PolyHighResolution	chr2B	52911848	0	0	monomorphic
	AX-94459856	PolyHighResolution	chr7B	710421748	0	0	monomorphic
	AX-94460001	NoMinorHom	chr1B	27321816	2	-1	monomorphic
	AX-94712142	PolyHighResolution	chr6A	13806456	0	0	monomorphic
	AX-94460116	PolyHighResolution	chr3A	484117293	0	0	monomorphic
	AX-94460140	PolyHighResolution	chr1B	565336836	2	2	monomorphic
	AX-94460229	PolyHighResolution	chr5A	9840279	2	2	monomorphic
	AX-94988045	PolyHighResolution	chr7A	20426852	0	0	monomorphic
	AX-94460475	OTV	chr4A	29793110	2	2	monomorphic
	AX-94460524	NoMinorHom	chr3A	695501859	2	2	monomorphic
	AX-94460543	NoMinorHom	chr1A	119496869	2	2	monomorphic
	AX-94460586	PolyHighResolution	chr2A	568411263	2	0	monomorphic
	AX-94460632	NoMinorHom	chr2A	701363884	2	2	monomorphic
	AX-94460649	NoMinorHom	chr5A	630922054	1	1	monomorphic
	AX-94460894	PolyHighResolution	chr5A	667197000	2	2	monomorphic
	AX-94460931	OTV	chr7B	749526704	-1	1	monomorphic
	AX-94460941	NoMinorHom	chr2B	75609544	1	1	monomorphic
	AX-94461046	PolyHighResolution	chr6B	121783134	0	0	monomorphic
	AX-94461072	PolyHighResolution	chr3A	515889969	0	0	monomorphic
	AX-94461092	OTV	chr3A	12494317	0	0	monomorphic
	AX-94461119	PolyHighResolution	chr2A	719566734	2	2	monomorphic
	AX-94501320	NoMinorHom	chr7A	20698185	0	0	monomorphic
	AX-94461288	NoMinorHom	chr5B	521427116	0	0	monomorphic
	AX-94461356	PolyHighResolution	chr3B	485693272	0	0	monomorphic
	AX-94461400	NoMinorHom	chr2B	47171203	1	1	monomorphic
	AX-94914468	NoMinorHom	chr7A	20729299	0	0	monomorphic
	AX-94461579	NoMinorHom	chr6B	513691876	2	2	monomorphic
	AX-94461616	PolyHighResolution	chr2A	631967418	2	2	monomorphic
	AX-94461641	PolyHighResolution	chr3B	703333380	2	2	monomorphic
	AX-94675786	OTV	chr7A	21446154	2	2	monomorphic
	AX-94461657	NoMinorHom	chr4A	88428091	2	2	monomorphic
	AX-94610041	PolyHighResolution	chr6A	13806598	2	2	monomorphic
	AX-94461957	PolyHighResolution	chr1B	544951990	2	2	monomorphic
	AX-94462058	NoMinorHom	chr5B	499168692	2	2	monomorphic
	AX-94462077	NoMinorHom	chr1B	373143970	0	0	monomorphic
	AX-94462117	NoMinorHom	chr7B	320322986	0	-1	monomorphic
	AX-94462130	PolyHighResolution	chr1A	377614234	0	0	monomorphic
	AX-94462172	PolyHighResolution	chr2B	323078373	0	0	NA
	AX-94462177	PolyHighResolution	chr5A	527917704	2	2	monomorphic
	AX-94462182	PolyHighResolution	chr1B	504507174	2	2	monomorphic
	AX-94462311	PolyHighResolution	chr1B	307386191	0	0	monomorphic
	AX-94462466	PolyHighResolution	chr1B	539449062	2	2	monomorphic
	AX-94462600	NoMinorHom	chr5B	504776015	0	0	monomorphic
	AX-94463024	PolyHighResolution	chr2B	539707323	2	2	monomorphic
	AX-94463113	PolyHighResolution	chr2B	144021120	0	0	monomorphic
	AX-94463225	OTV	chr2A	764089951	-1	-1	monomorphic
	AX-94463366	NoMinorHom	chr7B	732657327	2	2	monomorphic
	AX-94463483	NoMinorHom	chr7B	276797555	0	0	monomorphic
	AX-94463491	PolyHighResolution	chr2A	750530684	0	0	monomorphic
	AX-94463536	PolyHighResolution	chr7B	29308087	2	2	monomorphic
	AX-94463567	NoMinorHom	chr2B	128940800	2	2	monomorphic
	AX-94463569	NoMinorHom	chr5B	115319714	1	1	monomorphic
	AX-94463626	PolyHighResolution	chr5B	580840141	2	2	monomorphic
	AX-94463736	OTV	chr2A	711039584	0	0	NA
	AX-94614539	OTV	chr6A	14385741	2	2	monomorphic
	AX-94776724	PolyHighResolution	chr7A	21514541	0	0	monomorphic
	AX-94464016	PolyHighResolution	chr5A	414755544	2	2	monomorphic
	AX-94970207	PolyHighResolution	chr7A	21711876	1	1	monomorphic
	AX-94464126	NoMinorHom	chr3A	556359612	1	1	monomorphic
	AX-94464203	NoMinorHom	chr4B	72901311	2	2	monomorphic
	AX-94464243	PolyHighResolution	chr5B	631891289	0	0	monomorphic
	AX-94715752	PolyHighResolution	chr6A	14606789	0	0	monomorphic
	AX-94464275	PolyHighResolution	chr3B	694784856	2	2	monomorphic
	AX-94464277	PolyHighResolution	chr7B	620995141	2	2	NA
	AX-95210197	OTV	chr7A	21775724	2	2	monomorphic
	AX-94464337	PolyHighResolution	chr5B	606304430	0	0	monomorphic
	AX-94464372	NoMinorHom	chr4A	709612601	0	0	monomorphic
	AX-94817431	PolyHighResolution	chr6A	15323064	0	0	NA
	AX-94464444	PolyHighResolution	chr2A	293053413	0	2	monomorphic
	AX-94464465	PolyHighResolution	chr5A	51223717	0	0	monomorphic
	AX-94464499	PolyHighResolution	chr2A	761247693	2	2	monomorphic
	AX-94464519	NoMinorHom	chr6B	21209307	2	2	monomorphic
	AX-94464525	PolyHighResolution	chr2A	42390250	2	2	monomorphic
	AX-94464561	PolyHighResolution	chr1B	621636668	2	2	monomorphic
	AX-94464577	PolyHighResolution	chr2A	378848396	2	0	monomorphic
	AX-94464599	NoMinorHom	chr3A	648870292	2	2	monomorphic
	AX-94464726	NoMinorHom	chr5A	555542265	1	1	monomorphic
	AX-94464929	NoMinorHom	chr4A	719167883	-1	1	monomorphic
	AX-94464963	NoMinorHom	chr4A	728090045	0	0	monomorphic
	AX-94599448	PolyHighResolution	chr7A	22918089	0	0	monomorphic
	AX-94465179	PolyHighResolution	chr2B	65113663	2	2	monomorphic
	AX-94465206	NoMinorHom	chr3A	100893105	0	0	monomorphic
	AX-94465240	PolyHighResolution	chr7B	641377257	0	0	monomorphic
	AX-94465389	PolyHighResolution	chr2B	662913538	2	2	monomorphic
	AX-94465453	PolyHighResolution	chr5A	469612690	2	2	monomorphic
	AX-94465677	PolyHighResolution	chr1A	544054280	2	2	monomorphic
	AX-94465680	PolyHighResolution	chr4B	86464226	2	2	monomorphic
	AX-94465686	OTV	chr5B	558420338	2	2	monomorphic
	AX-94465801	NoMinorHom	chr5A	554347526	1	1	monomorphic
	AX-94465876	NoMinorHom	chr1A	432589601	0	0	monomorphic
	AX-94465885	NoMinorHom	chr5B	533749445	2	2	monomorphic
	AX-94465919	NoMinorHom	chr1B	1783248	0	0	monomorphic
	AX-94465959	OTV	chr4B	377802352	2	2	monomorphic
	AX-94465985	PolyHighResolution	chr5B	479389809	2	2	monomorphic
	AX-94466051	PolyHighResolution	chr1B	12828095	0	0	monomorphic
	AX-94466061	NoMinorHom	chr4B	650527458	2	2	monomorphic
	AX-94466070	PolyHighResolution	chr1A	124016835	0	0	monomorphic
	AX-94948602	PolyHighResolution	chr7A	22935483	0	0	monomorphic
	AX-94466193	NoMinorHom	chr5B	157393958	1	0	monomorphic
	AX-94466262	PolyHighResolution	chr1B	385162573	0	0	monomorphic
	AX-94466303	NoMinorHom	chr5B	691129547	1	1	monomorphic
	AX-94466314	OTV	chr2A	80538540	1	1	monomorphic
	AX-94466386	OTV	chr5A	595036634	2	2	monomorphic
	AX-94466402	PolyHighResolution	chr5B	640545010	0	0	monomorphic
	AX-94466450	OTV	chr6B	29849235	2	2	monomorphic
	AX-94466520	NoMinorHom	chr6B	68517271	0	0	monomorphic
	AX-94466739	PolyHighResolution	chr1B	104467963	0	0	monomorphic
	AX-94466945	NoMinorHom	chr1B	11857316	2	2	monomorphic
	AX-94467096	PolyHighResolution	chr4A	558655389	2	2	monomorphic
	AX-94467360	PolyHighResolution	chr3A	556359882	0	0	monomorphic
	AX-94467445	NoMinorHom	chr1A	34167625	0	0	monomorphic
	AX-94467461	PolyHighResolution	chr7B	639502173	0	0	monomorphic
	AX-94467468	PolyHighResolution	chr4A	599326520	2	2	monomorphic
	AX-94467581	NoMinorHom	chr7B	730909895	1	1	monomorphic
	AX-94467667	OTV	chr6B	18594365	2	2	monomorphic
	AX-94467676	NoMinorHom	chr2A	594438221	-1	0	monomorphic
	AX-94467707	NoMinorHom	chr2B	778848754	2	2	monomorphic
	AX-94467726	PolyHighResolution	chr1A	544055323	0	0	monomorphic
	AX-94467854	PolyHighResolution	chr4A	95177610	0	0	monomorphic
	AX-94467920	PolyHighResolution	chr2A	676232011	0	0	monomorphic
	AX-94467973	PolyHighResolution	chr5B	439058295	2	2	monomorphic
	AX-94468018	NoMinorHom	chr3A	53827370	0	0	monomorphic
	AX-94468070	NoMinorHom	chr1B	548674781	2	2	monomorphic
	AX-95018072	PolyHighResolution	chr7A	22963480	1	1	monomorphic
	AX-94468151	NoMinorHom	chr6B	489438237	0	0	monomorphic
	AX-94468166	PolyHighResolution	chr2A	505078548	0	0	monomorphic
	AX-94468186	PolyHighResolution	chr1B	551221639	2	2	monomorphic
	AX-94468289	PolyHighResolution	chr3A	509422235	2	2	monomorphic
	AX-94615165	PolyHighResolution	chr7A	23328157	1	1	monomorphic
	AX-94468489	PolyHighResolution	chr3B	21346104	2	2	NA
	AX-94468633	NoMinorHom	chr6B	502724729	2	2	monomorphic
	AX-94468646	PolyHighResolution	chr6B	447662678	0	0	monomorphic
	AX-94468677	PolyHighResolution	chr4B	597032935	2	2	monomorphic
	AX-94468683	PolyHighResolution	chr2A	497652462	0	2	monomorphic
	AX-94468855	NoMinorHom	chr6B	609925195	2	2	monomorphic
	AX-94468868	PolyHighResolution	chr3A	69665235	2	2	monomorphic
	AX-94469037	OTV	chr6B	46847591	1	1	monomorphic
	AX-94469044	PolyHighResolution	chr2B	588709339	2	2	monomorphic
	AX-94469083	NoMinorHom	chr6B	24926731	1	1	monomorphic
	AX-94469149	NoMinorHom	chr4A	737534343	0	0	monomorphic
	AX-94469150	NoMinorHom	chr2A	692531198	2	2	monomorphic
	AX-94469158	PolyHighResolution	chr6B	720709391	2	2	monomorphic
	AX-94469256	PolyHighResolution	chr3A	30185093	0	0	monomorphic
	AX-94469345	PolyHighResolution	chr5A	425487552	1	1	monomorphic
	AX-94469670	PolyHighResolution	chr2B	26567944	2	2	monomorphic
	AX-94469706	NoMinorHom	chr5A	180345407	2	2	monomorphic
	AX-94469723	NoMinorHom	chr1B	512870069	2	2	NA
	AX-94469815	OTV	chr4A	617289956	-1	0	monomorphic
	AX-94469870	NoMinorHom	chr5A	104231860	1	2	monomorphic
	AX-94469901	PolyHighResolution	chr5A	445191866	2	2	monomorphic
	AX-94470009	PolyHighResolution	chr2A	74164506	-1	0	monomorphic
	AX-94470036	PolyHighResolution	chr4A	37033464	2	2	NA
	AX-95127289	NoMinorHom	chr7A	24591606	1	2	NA
	AX-94470094	OTV	chr3B	766031412	0	0	monomorphic
	AX-94733485	NoMinorHom	chr7A	25420754	2	2	monomorphic
	AX-94470119	PolyHighResolution	chr1B	200099098	2	2	monomorphic
	AX-94470240	NoMinorHom	chr4B	616274526	2	2	monomorphic
	AX-94769366	NoMinorHom	chr7A	25690189	2	2	monomorphic
	AX-94470359	NoMinorHom	chr1B	669649535	0	0	monomorphic
	AX-94470454	PolyHighResolution	chr5A	104232749	2	2	NA
	AX-94470714	PolyHighResolution	chr3A	53204808	2	2	monomorphic
	AX-94470854	PolyHighResolution	chr3A	516633570	0	0	monomorphic
	AX-94470871	PolyHighResolution	chr5B	693679867	2	2	monomorphic
	AX-94470908	PolyHighResolution	chr1B	489994213	-1	0	monomorphic
	AX-94470912	NoMinorHom	chr2B	772820118	1	1	monomorphic
	AX-94882099	NoMinorHom	chr7A	25690243	1	1	monomorphic
	AX-94471255	PolyHighResolution	chr1B	415743707	0	0	monomorphic
	AX-94471363	PolyHighResolution	chr3B	614566029	1	1	monomorphic
	AX-94471410	PolyHighResolution	chr4B	642943567	2	2	monomorphic
	AX-94471435	PolyHighResolution	chr1A	28361126	2	2	monomorphic
	AX-94471439	PolyHighResolution	chr3B	545195685	2	2	monomorphic
	AX-94471485	PolyHighResolution	chr1A	14077803	2	2	monomorphic
	AX-94471529	NoMinorHom	chr3B	469785928	0	0	monomorphic
	AX-94471577	PolyHighResolution	chr4A	1890138	-1	2	monomorphic
	AX-94471623	PolyHighResolution	chr5B	584069243	0	0	monomorphic
	AX-94752582	PolyHighResolution	chr6A	15781201	2	2	monomorphic
	AX-94471701	PolyHighResolution	chr5B	527058604	0	0	monomorphic
	AX-94471723	NoMinorHom	chr1B	645571157	0	0	monomorphic
	AX-94471850	PolyHighResolution	chr4A	702171137	0	0	monomorphic
	AX-94471904	NoMinorHom	chr2A	44067779	1	1	monomorphic
	AX-94472012	PolyHighResolution	chr4A	59677586	2	2	monomorphic
	AX-94472137	PolyHighResolution	chr3B	525611450	2	2	monomorphic
	AX-94472219	PolyHighResolution	chr2A	60078062	0	0	monomorphic
	AX-94472307	PolyHighResolution	chr2B	106939419	0	0	monomorphic
	AX-94472311	PolyHighResolution	chr4B	653447458	2	2	monomorphic
	AX-94472359	PolyHighResolution	chr7B	592674108	2	2	monomorphic
	AX-94472415	NoMinorHom	chr6B	46951329	1	1	monomorphic
	AX-94842018	NoMinorHom	chr7A	25750815	2	2	monomorphic
	AX-94472479	PolyHighResolution	chr5A	417884070	0	0	monomorphic
	AX-94472501	PolyHighResolution	chr2A	764474351	2	2	monomorphic
	AX-94472538	PolyHighResolution	chr2A	758692139	2	2	monomorphic
	AX-94472566	PolyHighResolution	chr5B	648140619	0	0	monomorphic
	AX-94472591	PolyHighResolution	chr5A	690547771	0	0	monomorphic
	AX-94472687	OTV	chr7B	720065456	2	2	monomorphic
	AX-94472688	NoMinorHom	chr2B	522087336	0	0	monomorphic
	AX-94449578	PolyHighResolution	chr6A	16569121	1	2	monomorphic
	AX-94472747	PolyHighResolution	chr2A	419031795	0	2	monomorphic
	AX-94472754	PolyHighResolution	chr4A	111292524	2	2	monomorphic
	AX-94472763	PolyHighResolution	chr4A	134634298	2	2	monomorphic
	AX-94472846	NoMinorHom	chr5A	265282338	0	0	monomorphic
	AX-94472979	PolyHighResolution	chr5A	551483456	2	2	monomorphic
	AX-94473005	NoMinorHom	chr4B	668855682	2	2	monomorphic
	AX-94473023	NoMinorHom	chr1B	133106929	2	2	monomorphic
	AX-94473219	NoMinorHom	chr3B	798337811	1	1	monomorphic
	AX-94473297	PolyHighResolution	chr2B	772820188	0	0	monomorphic
	AX-94473519	PolyHighResolution	chr6B	635172419	0	0	monomorphic
	AX-94827716	NoMinorHom	chr7A	25752465	2	2	monomorphic
	AX-94473645	OTV	chr2B	405755984	0	0	monomorphic
	AX-94473693	NoMinorHom	chr6B	454508624	0	0	monomorphic
	AX-94473749	PolyHighResolution	chr5B	558120029	2	2	monomorphic
	AX-94473870	PolyHighResolution	chr3B	3276702	2	2	monomorphic
	AX-94473879	NoMinorHom	chr3B	6295017	2	2	monomorphic
	AX-94473939	NoMinorHom	chr1B	321683388	1	1	monomorphic
	AX-94474044	OTV	chr7B	701201943	0	0	monomorphic
	AX-94474129	PolyHighResolution	chr6B	177737748	2	2	monomorphic
	AX-94474153	OTV	chr3B	776031904	0	0	monomorphic
	AX-94474198	PolyHighResolution	chr5B	695552358	-1	2	monomorphic
	AX-94474203	PolyHighResolution	chr7B	59059725	2	2	monomorphic
	AX-94474208	PolyHighResolution	chr3B	609306781	2	2	monomorphic
	AX-94474210	PolyHighResolution	chr5A	410201524	2	2	monomorphic
	AX-94474254	NoMinorHom	chr2B	12076713	0	0	monomorphic
	AX-94576833	NoMinorHom	chr7A	25897527	0	0	monomorphic
	AX-94474462	PolyHighResolution	chr6B	561140390	0	0	NA
	AX-94474468	PolyHighResolution	chr2A	722074358	2	2	monomorphic
	AX-94474483	NoMinorHom	chr2B	646972899	0	0	monomorphic
	AX-94474644	PolyHighResolution	chr5B	651212869	0	0	monomorphic
	AX-94474684	NoMinorHom	chr5A	12977021	2	2	monomorphic
	AX-94474747	PolyHighResolution	chr4B	638589038	0	0	monomorphic
	AX-94474764	PolyHighResolution	chr3B	416122724	0	0	NA
	AX-94474770	PolyHighResolution	chr7B	701210236	2	2	monomorphic
	AX-94474829	NoMinorHom	chr2A	672368929	0	0	monomorphic
	AX-94474833	PolyHighResolution	chr1A	590004498	0	0	monomorphic
	AX-94474857	NoMinorHom	chr3A	532649205	0	0	monomorphic
	AX-94474958	NoMinorHom	chr7B	395590259	0	0	monomorphic
	AX-94475091	PolyHighResolution	chr1B	421094411	0	0	monomorphic
	AX-94963273	PolyHighResolution	chr6A	17534166	0	0	monomorphic
	AX-94475207	PolyHighResolution	chr4B	477371011	1	1	monomorphic
	AX-94475232	NoMinorHom	chr5A	112098461	2	2	monomorphic
	AX-94519290	OTV	chr7A	25922893	2	2	monomorphic
	AX-94475250	NoMinorHom	chr2B	136155308	2	2	monomorphic
	AX-94475289	NoMinorHom	chr3B	106119628	1	1	monomorphic
	AX-94475367	NoMinorHom	chr1B	663607626	0	0	monomorphic
	AX-94475412	NoMinorHom	chr1A	18820751	1	1	monomorphic
	AX-94659820	PolyHighResolution	chr6A	17911031	0	0	monomorphic
	AX-94475631	NoMinorHom	chr2B	188834804	0	0	monomorphic
	AX-95142165	OTV	chr6A	17912050	1	1	monomorphic
	AX-94475756	NoMinorHom	chr6B	62394598	0	0	monomorphic
	AX-94475816	PolyHighResolution	chr3B	776120883	2	2	monomorphic
	AX-94475892	PolyHighResolution	chr2B	65230322	0	0	monomorphic
	AX-94475906	PolyHighResolution	chr2B	592530611	2	2	monomorphic
	AX-94475910	OTV	chr3A	9280398	0	1	monomorphic
	AX-94475996	PolyHighResolution	chr1B	48606376	0	0	monomorphic
	AX-94476007	PolyHighResolution	chr3A	663297662	0	0	monomorphic
	AX-94476058	PolyHighResolution	chr3B	67413031	2	2	monomorphic
	AX-94476270	PolyHighResolution	chr6B	151375642	2	2	monomorphic
	AX-94476401	NoMinorHom	chr2A	154421265	2	1	monomorphic
	AX-94452396	PolyHighResolution	chr7A	26028288	1	1	monomorphic
	AX-94651589	PolyHighResolution	chr7A	26976722	2	2	monomorphic
	AX-94476555	PolyHighResolution	chr2A	283945136	2	0	monomorphic
	AX-94476558	PolyHighResolution	chr2A	97865510	2	2	monomorphic
	AX-94476746	PolyHighResolution	chr2B	117624285	0	0	monomorphic
	AX-94476767	PolyHighResolution	chr5B	20833298	0	0	monomorphic
	AX-94476889	PolyHighResolution	chr6B	520087284	0	0	monomorphic
	AX-94476990	NoMinorHom	chr7B	405048423	1	1	monomorphic
	AX-94477007	NoMinorHom	chr2B	40446255	1	1	monomorphic
	AX-94477071	PolyHighResolution	chr5B	515193552	0	0	monomorphic
	AX-94477156	NoMinorHom	chr1A	12497532	0	0	monomorphic
	AX-94477322	NoMinorHom	chr6B	151124186	0	0	monomorphic
	AX-94477389	PolyHighResolution	chr2B	210842786	0	0	monomorphic
	AX-94477407	PolyHighResolution	chr3B	419123298	2	2	monomorphic
	AX-94477484	NoMinorHom	chr7B	421072596	1	1	monomorphic
	AX-94477602	NoMinorHom	chr7B	232262634	2	2	monomorphic
	AX-94477697	NoMinorHom	chr4A	30137299	0	0	monomorphic
	AX-94477700	PolyHighResolution	chr6B	174556712	0	0	monomorphic
	AX-94477704	PolyHighResolution	chr5A	554345104	2	2	monomorphic
	AX-94477725	NoMinorHom	chr7B	611721697	-1	2	monomorphic
	AX-94477761	PolyHighResolution	chr6B	46886316	0	0	monomorphic
	AX-94477824	PolyHighResolution	chr2B	452811220	0	0	monomorphic
	AX-94477928	NoMinorHom	chr4A	614253733	2	2	monomorphic
	AX-94477958	PolyHighResolution	chr5A	8059452	2	2	monomorphic
	AX-94529567	NoMinorHom	chr6A	18596226	2	2	monomorphic
	AX-94478129	PolyHighResolution	chr7B	655019294	1	1	monomorphic
	AX-94478169	PolyHighResolution	chr2B	484931407	2	0	monomorphic
	AX-94478203	NoMinorHom	chr5B	671129064	2	2	monomorphic
	AX-94784424	NoMinorHom	chr7A	26976984	1	1	monomorphic
	AX-94478215	PolyHighResolution	chr4A	164397930	2	2	monomorphic
	AX-94947874	PolyHighResolution	chr6A	18706435	1	1	monomorphic
	AX-94478236	PolyHighResolution	chr4B	28716503	0	0	monomorphic
	AX-94478253	NoMinorHom	chr6B	196481711	0	0	monomorphic
	AX-94478312	NoMinorHom	chr1B	326920958	1	1	monomorphic
	AX-94478315	NoMinorHom	chr7B	733812528	1	1	monomorphic
	AX-94478330	PolyHighResolution	chr1A	585822043	0	0	monomorphic
	AX-94478352	NoMinorHom	chr6B	26625362	2	2	monomorphic
	AX-94478436	PolyHighResolution	chr4B	634322619	2	2	monomorphic
	AX-94478440	NoMinorHom	chr4A	712112488	2	2	monomorphic
	AX-94478630	PolyHighResolution	chr1A	407632413	-1	2	monomorphic
	AX-94478669	PolyHighResolution	chr1B	336210260	2	2	monomorphic
	AX-94478727	PolyHighResolution	chr2B	713697676	2	2	monomorphic
	AX-94479168	NoMinorHom	chr5B	21154805	2	2	monomorphic
	AX-94479203	PolyHighResolution	chr2B	781584299	0	0	monomorphic
	AX-94479216	PolyHighResolution	chr6B	555554510	0	0	monomorphic
	AX-94479255	PolyHighResolution	chr3A	685781388	0	0	monomorphic
	AX-94479272	PolyHighResolution	chr5A	552515382	2	2	monomorphic
	AX-94714854	PolyHighResolution	chr7A	27096999	2	2	monomorphic
	AX-94479349	PolyHighResolution	chr5A	667028692	2	2	monomorphic
	AX-94479362	PolyHighResolution	chr6B	595293421	0	0	monomorphic
	AX-94479371	PolyHighResolution	chr3A	614231054	0	0	monomorphic
	AX-94479393	NoMinorHom	chr3A	513526181	2	2	monomorphic
	AX-95241386	PolyHighResolution	chr6A	18706523	0	0	monomorphic
	AX-94479804	NoMinorHom	chr4B	31707350	0	0	monomorphic
	AX-94479836	PolyHighResolution	chr7B	695047058	0	0	monomorphic
	AX-94479851	PolyHighResolution	chr1B	451570682	0	0	monomorphic
	AX-94671951	NoMinorHom	chr7A	27356207	2	2	monomorphic
	AX-94479921	NoMinorHom	chr2A	82204044	1	1	monomorphic
	AX-94479967	PolyHighResolution	chr7B	568007028	2	2	monomorphic
	AX-94480089	PolyHighResolution	chr2B	797326482	0	0	monomorphic
	AX-94480117	PolyHighResolution	chr3B	557169958	2	2	monomorphic
	AX-94480135	NoMinorHom	chr4B	167929254	2	2	monomorphic
	AX-94480220	PolyHighResolution	chr1A	543181046	1	2	monomorphic
	AX-94480226	PolyHighResolution	chr5B	555181754	2	2	monomorphic
	AX-94480250	NoMinorHom	chr2B	46877095	0	0	monomorphic
	AX-94480316	NoMinorHom	chr2A	346211396	0	1	monomorphic
	AX-94480365	PolyHighResolution	chr5B	663112504	2	2	monomorphic
	AX-94480399	PolyHighResolution	chr3B	603491411	0	0	monomorphic
	AX-94480416	PolyHighResolution	chr5A	464478711	0	0	monomorphic
	AX-94480449	PolyHighResolution	chr2B	211872761	2	2	monomorphic
	AX-94480503	NoMinorHom	chr5A	672574128	2	2	monomorphic
	AX-94480511	PolyHighResolution	chr4B	195451601	2	2	monomorphic
	AX-94480522	OTV	chr3B	65358730	2	2	NA
	AX-94627848	NoMinorHom	chr7A	28273802	2	2	monomorphic
	AX-94480569	PolyHighResolution	chr3B	478555437	2	2	monomorphic
	AX-94480654	OTV	chr1A	584469444	2	2	monomorphic
	AX-94603341	PolyHighResolution	chr7A	29664424	0	0	monomorphic
	AX-94996648	PolyHighResolution	chr6A	18706577	2	2	monomorphic
	AX-94480745	PolyHighResolution	chr6B	515058787	0	0	monomorphic
	AX-94480799	NoMinorHom	chr4B	664773498	1	1	monomorphic
	AX-94480810	PolyHighResolution	chr5B	444085704	0	0	monomorphic
	AX-94480837	NoMinorHom	chr7B	382618548	2	2	monomorphic
	AX-94480950	NoMinorHom	chr3A	633055347	0	0	monomorphic
	AX-94480990	PolyHighResolution	chr3B	417261402	0	0	monomorphic
	AX-94481094	NoMinorHom	chr3A	613393040	2	2	monomorphic
	AX-94481264	NoMinorHom	chr1B	566838895	0	0	monomorphic
	AX-94481490	PolyHighResolution	chr1B	128580138	0	0	monomorphic
	AX-94481508	NoMinorHom	chr2A	728409804	0	0	monomorphic
	AX-94481517	PolyHighResolution	chr3A	358269244	2	2	monomorphic
	AX-94481533	NoMinorHom	chr5B	278234717	0	0	monomorphic
	AX-94481549	PolyHighResolution	chr4A	113854919	0	0	monomorphic
	AX-94481626	PolyHighResolution	chr3A	698030479	2	2	monomorphic
	AX-94481788	PolyHighResolution	chr7B	638924737	2	2	monomorphic
	AX-94461481	NoMinorHom	chr7A	30061907	0	0	monomorphic
	AX-94482117	PolyHighResolution	chr1B	486480858	0	0	monomorphic
	AX-94482222	PolyHighResolution	chr5A	124310884	0	0	monomorphic
	AX-94482301	PolyHighResolution	chr3B	550646472	0	0	monomorphic
	AX-94482386	OTV	chr7B	719121282	2	2	monomorphic
	AX-94482410	NoMinorHom	chr1B	315383755	0	0	monomorphic
	AX-94482471	PolyHighResolution	chr2A	504288787	2	0	monomorphic
	AX-94482474	PolyHighResolution	chr2B	691780819	2	2	monomorphic
	AX-94482555	OTV	chr5A	661668958	1	1	monomorphic
	AX-94482613	PolyHighResolution	chr2A	729175029	0	0	monomorphic
	AX-94482660	PolyHighResolution	chr3B	724741069	2	2	monomorphic
	AX-94990595	NoMinorHom	chr6A	18712883	2	2	monomorphic
	AX-94482672	PolyHighResolution	chr2B	523761630	1	1	monomorphic
	AX-95222097	PolyHighResolution	chr7A	30061945	2	2	monomorphic
	AX-94482796	NoMinorHom	chr1A	352861797	0	0	monomorphic
	AX-94482878	PolyHighResolution	chr2A	572812279	0	2	monomorphic
	AX-94482893	OTV	chr3A	1383538	0	0	monomorphic
	AX-94482978	NoMinorHom	chr6B	364701588	2	2	monomorphic
	AX-94483024	NoMinorHom	chr4B	672448199	0	0	NA
	AX-94483104	PolyHighResolution	chr2B	734124268	2	2	monomorphic
	AX-94483271	PolyHighResolution	chr2A	739276612	2	2	monomorphic
	AX-94483297	PolyHighResolution	chr1B	285605273	0	0	monomorphic
	AX-94483464	NoMinorHom	chr2A	755927666	1	-1	monomorphic
	AX-94483531	PolyHighResolution	chr2B	26986979	0	0	monomorphic
	AX-94685564	NoMinorHom	chr7A	30093586	2	2	monomorphic
	AX-94483561	PolyHighResolution	chr7B	632730283	0	0	NA
	AX-94483569	PolyHighResolution	chr5B	638508602	0	0	monomorphic
	AX-94483627	PolyHighResolution	chr5A	591636938	0	0	NA
	AX-95172815	PolyHighResolution	chr6A	18713168	2	2	monomorphic
	AX-94483726	PolyHighResolution	chr2B	651932274	2	2	monomorphic
	AX-95097503	NoMinorHom	chr6A	18713189	2	2	monomorphic
	AX-94483797	NoMinorHom	chr7B	703246472	0	1	monomorphic
	AX-94483874	OTV	chr4A	705508523	2	2	monomorphic
	AX-94483923	NoMinorHom	chr5B	321633129	2	2	monomorphic
	AX-94483950	PolyHighResolution	chr6B	149057965	0	0	monomorphic
	AX-94483991	NoMinorHom	chr7B	618334565	1	1	monomorphic
	AX-94483996	NoMinorHom	chr2B	763851401	2	2	monomorphic
	AX-94484013	NoMinorHom	chr6B	634573449	2	2	monomorphic
	AX-94484138	PolyHighResolution	chr3B	457021564	1	1	monomorphic
	AX-94484140	PolyHighResolution	chr3B	491371044	0	0	monomorphic
	AX-94484195	PolyHighResolution	chr7B	595524405	2	2	monomorphic
	AX-94484223	PolyHighResolution	chr1B	589074146	2	2	monomorphic
	AX-94484256	PolyHighResolution	chr3A	38372922	0	0	monomorphic
	AX-94484329	PolyHighResolution	chr3B	52726907	2	2	monomorphic
	AX-94484374	NoMinorHom	chr2A	703545899	2	2	monomorphic
	AX-94484443	PolyHighResolution	chr6B	50124075	0	0	monomorphic
	AX-94484457	PolyHighResolution	chr6B	172253756	2	2	monomorphic
	AX-94484552	PolyHighResolution	chr1B	664302475	2	2	monomorphic
	AX-94484605	NoMinorHom	chr2A	16404735	0	0	monomorphic
	AX-94484680	NoMinorHom	chr1B	15041457	2	2	monomorphic
	AX-94484728	PolyHighResolution	chr2B	214004581	0	0	monomorphic
	AX-94484929	NoMinorHom	chr4A	147322587	0	0	monomorphic
	AX-94484997	PolyHighResolution	chr5B	679804037	0	0	monomorphic
	AX-94485047	NoMinorHom	chr5B	288482674	2	2	monomorphic
	AX-94485105	PolyHighResolution	chr2A	733217376	0	0	monomorphic
	AX-94485283	PolyHighResolution	chr3A	574455028	0	0	monomorphic
	AX-94456211	PolyHighResolution	chr7A	30816891	0	0	monomorphic
	AX-94485433	PolyHighResolution	chr6B	452617653	0	0	monomorphic
	AX-94485445	PolyHighResolution	chr1B	545644664	0	0	monomorphic
	AX-94485530	OTV	chr4A	710161492	0	0	monomorphic
	AX-94485572	PolyHighResolution	chr3B	485693079	2	2	monomorphic
	AX-94937569	NoMinorHom	chr7A	31106616	1	1	monomorphic
	AX-94485802	PolyHighResolution	chr6B	17405381	0	0	monomorphic
	AX-94485810	PolyHighResolution	chr2B	653914439	0	0	monomorphic
	AX-94485871	NoMinorHom	chr4B	559660958	0	0	monomorphic
	AX-94665905	NoMinorHom	chr6A	20871658	0	0	monomorphic
	AX-94486099	NoMinorHom	chr6B	526482358	2	2	monomorphic
	AX-94486149	OTV	chr3B	3228684	2	2	monomorphic
	AX-94486200	NoMinorHom	chr4A	108754180	0	0	monomorphic
	AX-94668549	PolyHighResolution	chr6A	21438301	-1	0	monomorphic
	AX-94486294	NoMinorHom	chr4A	636033940	1	1	monomorphic
	AX-94486311	PolyHighResolution	chr3B	219471820	0	0	monomorphic
	AX-94486332	PolyHighResolution	chr2B	195626256	0	0	monomorphic
	AX-94486440	NoMinorHom	chr3B	561232503	1	1	monomorphic
	AX-95131690	NoMinorHom	chr7A	31806709	2	2	monomorphic
	AX-94486639	PolyHighResolution	chr7B	185390766	2	2	monomorphic
	AX-94412117	OTV	chr7A	32626994	0	0	NA
	AX-94486651	PolyHighResolution	chr3A	14045732	2	2	monomorphic
	AX-94486676	NoMinorHom	chr6B	570981480	1	1	monomorphic
	AX-94916370	NoMinorHom	chr7A	33454750	1	1	monomorphic
	AX-94487163	PolyHighResolution	chr5B	504775261	0	0	monomorphic
	AX-94499936	PolyHighResolution	chr7A	33540350	1	-1	monomorphic
	AX-94487290	NoMinorHom	chr5B	27807234	2	2	monomorphic
	AX-94752160	PolyHighResolution	chr7A	33870777	2	2	monomorphic
	AX-94487433	PolyHighResolution	chr2A	401215985	-1	-1	polymorphic
	AX-94487490	PolyHighResolution	chr5B	640278926	1	1	monomorphic
	AX-94500685	PolyHighResolution	chr7A	34032738	2	2	monomorphic
	AX-94744525	PolyHighResolution	chr6A	21519247	1	1	monomorphic
	AX-94487773	PolyHighResolution	chr4A	597914202	2	2	monomorphic
	AX-94487841	PolyHighResolution	chr2A	285230073	0	-1	monomorphic
	AX-94487902	PolyHighResolution	chr3A	682327020	2	2	monomorphic
	AX-94488049	PolyHighResolution	chr5B	707707827	2	2	monomorphic
	AX-94488136	PolyHighResolution	chr6B	711764749	0	-1	NA
	AX-94488257	PolyHighResolution	chr7B	648926328	2	2	monomorphic
	AX-94488334	NoMinorHom	chr2B	632918059	2	2	NA
	AX-94488402	NoMinorHom	chr4B	666255958	2	2	monomorphic
	AX-94488441	PolyHighResolution	chr5A	559506083	0	0	NA
	AX-94383045	PolyHighResolution	chr7A	34919308	2	2	monomorphic
	AX-94620102	NoMinorHom	chr7A	34921135	0	0	monomorphic
	AX-94488765	NoMinorHom	chr4B	593135977	0	0	polymorphic
	AX-94488815	OTV	chr3A	701140704	0	0	polymorphic
	AX-94488816	PolyHighResolution	chr3A	642157537	-1	0	NA
	AX-94488826	PolyHighResolution	chr1A	41830115	2	2	polymorphic
	AX-94488643	PolyHighResolution	chr7A	35601319	2	2	monomorphic
	AX-94488882	PolyHighResolution	chr1B	606840405	2	2	monomorphic
	AX-94488892	NoMinorHom	chr2B	792487074	2	2	polymorphic
	AX-94488894	PolyHighResolution	chr6B	214885375	2	2	NA
	AX-94488915	PolyHighResolution	chr3A	55738291	0	0	NA
	AX-94488964	NoMinorHom	chr4B	23658129	0	0	monomorphic
	AX-94488992	NoMinorHom	chr4B	673099998	1	2	polymorphic
	AX-94489004	NoMinorHom	chr1A	272313241	1	1	monomorphic
	AX-94489010	PolyHighResolution	chr5A	92174329	2	2	monomorphic
	AX-94489094	PolyHighResolution	chr5B	589372229	2	2	monomorphic
	AX-94489119	NoMinorHom	chr1A	395206710	0	0	monomorphic
	AX-94489130	PolyHighResolution	chr5A	395687745	2	2	monomorphic
	AX-94764214	PolyHighResolution	chr6A	21519266	0	0	monomorphic
	AX-94489303	PolyHighResolution	chr1B	271099428	0	0	monomorphic
	AX-94489377	NoMinorHom	chr7B	674132233	1	1	monomorphic
	AX-94489542	NoMinorHom	chr3A	534166231	0	0	monomorphic
	AX-94489606	NoMinorHom	chr3B	40908558	2	2	monomorphic
	AX-94489653	PolyHighResolution	chr3B	583376235	2	2	monomorphic
	AX-94489717	PolyHighResolution	chr3A	6892255	2	2	monomorphic
	AX-94489861	PolyHighResolution	chr6B	151375680	0	0	monomorphic
	AX-94489933	PolyHighResolution	chr6B	130966076	2	2	monomorphic
	AX-94489937	PolyHighResolution	chr2B	17394501	0	0	monomorphic
	AX-94489965	PolyHighResolution	chr2A	742718644	0	0	monomorphic
	AX-94489984	NoMinorHom	chr1A	126857901	1	1	monomorphic
	AX-94489987	NoMinorHom	chr5B	88177749	1	1	monomorphic
	AX-94490042	NoMinorHom	chr6B	206444700	0	0	monomorphic
	AX-94686187	NoMinorHom	chr6A	21522565	2	2	monomorphic
	AX-94490173	NoMinorHom	chr6B	527042431	2	1	polymorphic
	AX-94490210	PolyHighResolution	chr1B	527001709	0	0	polymorphic
	AX-94490246	NoMinorHom	chr5A	669625994	2	2	monomorphic
	AX-94490310	PolyHighResolution	chr6B	126605731	0	0	polymorphic
	AX-94490328	NoMinorHom	chr5B	57437110	1	1	monomorphic
	AX-94490363	PolyHighResolution	chr6B	703298743	2	2	polymorphic
	AX-94490370	OTV	chr5A	561811919	2	2	polymorphic
	AX-94490405	PolyHighResolution	chr3A	1927234	2	2	polymorphic
	AX-95075432	PolyHighResolution	chr7A	35770406	0	0	monomorphic
	AX-94490447	PolyHighResolution	chr3A	22529186	0	0	polymorphic
	AX-94490517	PolyHighResolution	chr6B	540591280	0	0	NA
	AX-94490562	OTV	chr2B	788799311	0	0	polymorphic
	AX-94490647	PolyHighResolution	chr5B	19697400	2	2	polymorphic
	AX-94449174	PolyHighResolution	chr7A	36799642	0	0	monomorphic
	AX-94490704	PolyHighResolution	chr5A	408838448	2	2	polymorphic
	AX-94490725	NoMinorHom	chr2B	719980195	2	2	NA
	AX-94490906	NoMinorHom	chr2B	404745048	1	1	NA
	AX-94491066	PolyHighResolution	chr2B	94199666	2	2	polymorphic
	AX-94491106	PolyHighResolution	chr2B	784906897	2	2	NA
	AX-94491145	PolyHighResolution	chr2A	778021230	0	0	polymorphic
	AX-94491259	PolyHighResolution	chr6B	686799498	1	1	NA
	AX-94940606	NoMinorHom	chr6A	21707016	2	2	monomorphic
	AX-94491905	NoMinorHom	chr5B	13196479	2	2	polymorphic
	AX-94491906	PolyHighResolution	chr3B	187355692	0	0	polymorphic
	AX-95021295	PolyHighResolution	chr7A	36859529	0	0	monomorphic
	AX-94492041	OTV	chr3B	143512651	0	0	NA
	AX-94492202	NoMinorHom	chr3A	120226869	0	1	monomorphic
	AX-94492305	PolyHighResolution	chr5A	704344818	1	-1	polymorphic
	AX-94492316	NoMinorHom	chr4B	6541197	2	2	NA
	AX-94913145	PolyHighResolution	chr7A	36859962	0	0	monomorphic
	AX-94492463	NoMinorHom	chr4B	479488342	0	0	NA
	AX-94492507	PolyHighResolution	chr5B	652100255	2	2	NA
	AX-94492529	OTV	chr1A	3118372	2	2	polymorphic
	AX-94492579	PolyHighResolution	chr3B	40527553	2	2	polymorphic
	AX-94492593	PolyHighResolution	chr5B	454477740	2	-1	NA
	AX-94492604	PolyHighResolution	chr1A	529788828	2	2	polymorphic
	AX-94492644	NoMinorHom	chr4B	669340976	2	2	NA
	AX-94492749	NoMinorHom	chr5B	537618551	2	2	polymorphic
	AX-94492766	NoMinorHom	chr6B	632851099	2	2	NA
	AX-94492805	NoMinorHom	chr2B	17111623	2	2	polymorphic
	AX-94492806	NoMinorHom	chr3B	278776817	2	2	polymorphic
	AX-94492833	OTV	chr2A	763389730	2	2	monomorphic
	AX-94492853	PolyHighResolution	chr2B	650792450	0	0	polymorphic
	AX-94492859	PolyHighResolution	chr6B	36040982	2	2	polymorphic
	AX-94492936	PolyHighResolution	chr1B	356227829	0	0	polymorphic
	AX-94493055	NoMinorHom	chr5B	494045509	2	2	monomorphic
	AX-94493152	NoMinorHom	chr5B	1155453	0	0	polymorphic
	AX-94493169	PolyHighResolution	chr5B	460759991	0	0	polymorphic
	AX-94900963	NoMinorHom	chr6A	22169202	2	2	monomorphic
	AX-94493402	PolyHighResolution	chr3A	512309388	0	0	polymorphic
	AX-94493455	OTV	chr3B	515395277	1	2	polymorphic
	AX-94493467	OTV	chr2B	655607120	1	1	monomorphic
	AX-94493482	PolyHighResolution	chr5B	531510596	0	0	polymorphic
	AX-94493493	PolyHighResolution	chr5B	465834056	0	0	monomorphic
	AX-94493518	PolyHighResolution	chr7B	11962600	2	2	polymorphic
	AX-94396050	PolyHighResolution	chr7A	36860100	0	0	monomorphic
	AX-94493709	PolyHighResolution	chr1A	1174865	1	1	monomorphic
	AX-94493722	PolyHighResolution	chr2A	522515687	0	2	NA
	AX-94493740	PolyHighResolution	chr1A	9578865	1	1	monomorphic
	AX-94493774	PolyHighResolution	chr3B	239914702	0	0	NA
	AX-94493801	NoMinorHom	chr7B	659424517	1	1	polymorphic
	AX-94493803	PolyHighResolution	chr4A	137529775	2	2	monomorphic
	AX-94493815	PolyHighResolution	chr5B	409055685	2	2	monomorphic
	AX-94494098	PolyHighResolution	chr1A	355715503	2	2	monomorphic
	AX-94494154	PolyHighResolution	chr5A	493464481	0	0	monomorphic
	AX-94494155	PolyHighResolution	chr2B	412654329	0	0	monomorphic
	AX-95103189	PolyHighResolution	chr7A	37005880	2	2	monomorphic
	AX-94494261	PolyHighResolution	chr5A	653690931	0	0	NA
	AX-94494353	PolyHighResolution	chr3A	511754877	0	0	polymorphic
	AX-94494415	NoMinorHom	chr1B	593923526	2	2	monomorphic
	AX-94494425	PolyHighResolution	chr3A	46717056	2	2	polymorphic
	AX-94494492	PolyHighResolution	chr6B	728778	2	2	monomorphic
	AX-94494539	PolyHighResolution	chr5B	598754137	0	0	polymorphic
	AX-94494547	PolyHighResolution	chr6B	135937913	0	1	NA
	AX-94494634	PolyHighResolution	chr4B	423358232	2	1	polymorphic
	AX-94494638	NoMinorHom	chr5B	368786890	2	2	NA
	AX-94494675	PolyHighResolution	chr5A	456035527	1	1	NA
	AX-94494689	NoMinorHom	chr7B	518454974	1	1	polymorphic
	AX-94494714	NoMinorHom	chr3A	655636872	2	2	monomorphic
	AX-94494720	NoMinorHom	chr4A	629351308	1	1	monomorphic
	AX-94494739	PolyHighResolution	chr5B	1579742	-1	-1	monomorphic
	AX-94494791	NoMinorHom	chr5B	71515240	2	2	monomorphic
	AX-94958194	PolyHighResolution	chr6A	22169352	1	1	NA
	AX-94494904	NoMinorHom	chr5A	81474738	1	2	monomorphic
	AX-94494919	PolyHighResolution	chr2B	790442955	0	0	monomorphic
	AX-95161989	NoMinorHom	chr6A	22443784	1	1	monomorphic
	AX-94494989	PolyHighResolution	chr4A	740146446	2	2	monomorphic
	AX-94495040	PolyHighResolution	chr1A	549619420	0	0	polymorphic
	AX-94495098	NoMinorHom	chr7B	632803123	2	2	NA
	AX-94745504	NoMinorHom	chr6A	22695467	0	0	monomorphic
	AX-95069563	PolyHighResolution	chr6A	23356624	2	2	monomorphic
	AX-94495200	PolyHighResolution	chr2B	653594855	2	2	polymorphic
	AX-94700166	NoMinorHom	chr7A	37092673	2	2	monomorphic
	AX-94495474	PolyHighResolution	chr2B	745581029	0	0	monomorphic
	AX-94495533	NoMinorHom	chr1B	409630008	0	0	monomorphic
	AX-94495556	NoMinorHom	chr3A	482935918	2	2	monomorphic
	AX-94495683	NoMinorHom	chr3A	697456648	0	0	polymorphic
	AX-94495814	PolyHighResolution	chr1B	540847974	2	2	NA
	AX-94495953	PolyHighResolution	chr5B	533102710	1	1	polymorphic
	AX-94496018	NoMinorHom	chr1B	539932344	1	1	NA
	AX-94397830	PolyHighResolution	chr7A	37113053	0	0	monomorphic
	AX-94496132	PolyHighResolution	chr6B	186595979	0	0	polymorphic
	AX-94496186	NoMinorHom	chr6B	656280645	2	2	polymorphic
	AX-94496240	NoMinorHom	chr6B	33956151	1	1	polymorphic
	AX-94496325	PolyHighResolution	chr4B	577218573	2	2	polymorphic
	AX-94496337	PolyHighResolution	chr3B	250465776	2	2	polymorphic
	AX-94496362	NoMinorHom	chr5B	570573758	1	1	polymorphic
	AX-94496563	PolyHighResolution	chr5B	279097462	-1	0	NA
	AX-94786139	PolyHighResolution	chr6A	23356743	1	1	monomorphic
	AX-94496718	OTV	chr7B	730162505	2	2	monomorphic
	AX-94496767	PolyHighResolution	chr3A	667355855	2	2	monomorphic
	AX-94496850	PolyHighResolution	chr2A	760578410	0	0	polymorphic
	AX-94643138	NoMinorHom	chr7A	37706041	1	1	monomorphic
	AX-94496990	PolyHighResolution	chr2B	657791147	2	2	NA
	AX-94497173	NoMinorHom	chr4B	514055143	2	2	monomorphic
	AX-94497274	NoMinorHom	chr3A	703396085	2	2	NA
	AX-94497305	NoMinorHom	chr2A	710097673	2	2	polymorphic
	AX-94497323	PolyHighResolution	chr1B	581205260	0	0	NA
	AX-94497402	NoMinorHom	chr7B	607330964	2	2	monomorphic
	AX-94461643	PolyHighResolution	chr7A	37724730	2	2	monomorphic
	AX-94497531	PolyHighResolution	chr6B	643251027	2	2	monomorphic
	AX-94497542	PolyHighResolution	chr1A	314620663	-1	0	monomorphic
	AX-94497561	PolyHighResolution	chr1B	478721527	2	2	polymorphic
	AX-94442245	PolyHighResolution	chr6A	23373335	0	0	monomorphic
	AX-94497658	PolyHighResolution	chr2B	9076163	-1	1	polymorphic
	AX-94497666	PolyHighResolution	chr2A	748441942	2	2	polymorphic
	AX-94497689	PolyHighResolution	chr3A	624534007	2	2	NA
	AX-94497715	PolyHighResolution	chr3B	795332540	0	0	polymorphic
	AX-94497718	NoMinorHom	chr5A	470170989	2	2	polymorphic
	AX-94497816	PolyHighResolution	chr5B	403873115	1	1	monomorphic
	AX-94497871	OTV	chr5B	684384645	2	2	polymorphic
	AX-94497876	NoMinorHom	chr3B	461301548	1	1	monomorphic
	AX-94497884	NoMinorHom	chr4A	717740673	0	0	polymorphic
	AX-94497903	PolyHighResolution	chr3B	815390974	2	2	polymorphic
	AX-94497990	NoMinorHom	chr3B	5673798	0	0	polymorphic
	AX-94498055	PolyHighResolution	chr3B	240795475	0	0	polymorphic
	AX-94498119	NoMinorHom	chr4A	699885095	1	1	polymorphic
	AX-94498184	PolyHighResolution	chr5B	591109208	2	2	monomorphic
	AX-94498202	NoMinorHom	chr2A	161388191	0	1	NA
	AX-94498228	PolyHighResolution	chr6B	191527596	2	2	polymorphic
	AX-94862187	PolyHighResolution	chr6A	23410200	0	0	monomorphic
	AX-94498360	PolyHighResolution	chr4B	618587784	2	2	polymorphic
	AX-94498463	PolyHighResolution	chr7B	53630494	2	2	monomorphic
	AX-94525448	PolyHighResolution	chr7A	40548441	2	2	monomorphic
	AX-94498487	PolyHighResolution	chr3A	13090428	2	2	monomorphic
	AX-94498540	PolyHighResolution	chr7B	702324271	0	0	monomorphic
	AX-94498565	PolyHighResolution	chr7B	440004871	0	0	NA
	AX-94498619	PolyHighResolution	chr3A	691106993	0	0	monomorphic
	AX-94498662	PolyHighResolution	chr1B	69564830	2	2	monomorphic
	AX-94498693	NoMinorHom	chr7B	210334471	2	2	monomorphic
	AX-94498696	PolyHighResolution	chr1A	493513081	2	2	monomorphic
	AX-94498732	PolyHighResolution	chr2B	785229399	0	0	monomorphic
	AX-94498748	PolyHighResolution	chr7B	639794510	0	0	monomorphic
	AX-94498823	PolyHighResolution	chr5B	623587681	2	2	NA
	AX-94652590	PolyHighResolution	chr6A	23411709	0	0	monomorphic
	AX-94498913	NoMinorHom	chr1B	674622517	1	1	monomorphic
	AX-94498922	NoMinorHom	chr6B	687969212	2	2	monomorphic
	AX-94498972	NoMinorHom	chr1B	242663048	0	0	monomorphic
	AX-94499047	PolyHighResolution	chr3A	55740184	2	2	NA
	AX-94968296	PolyHighResolution	chr6A	23411883	0	0	monomorphic
	AX-94499092	NoMinorHom	chr4A	413576763	0	0	monomorphic
	AX-94418804	PolyHighResolution	chr6A	23437908	0	0	monomorphic
	AX-95184457	PolyHighResolution	chr7A	42311293	1	1	monomorphic
	AX-94499416	PolyHighResolution	chr1B	532163330	0	0	monomorphic
	AX-94499480	PolyHighResolution	chr2B	69057636	2	2	monomorphic
	AX-94499484	PolyHighResolution	chr6B	718376311	2	2	monomorphic
	AX-94499509	PolyHighResolution	chr3B	117923933	2	2	monomorphic
	AX-94499635	PolyHighResolution	chr4A	714436088	0	0	monomorphic
	AX-94717766	PolyHighResolution	chr6A	23721235	0	0	monomorphic
	AX-94499725	NoMinorHom	chr2B	49317620	2	2	monomorphic
	AX-94499762	PolyHighResolution	chr1B	450452369	2	2	monomorphic
	AX-94511995	OTV	chr7A	43507162	0	0	monomorphic
	AX-94499868	PolyHighResolution	chr3B	803201108	0	0	monomorphic
	AX-94542908	NoMinorHom	chr7A	43523878	2	2	NA
	AX-94500078	PolyHighResolution	chr5B	403779997	2	2	monomorphic
	AX-94500142	NoMinorHom	chr5A	496741437	1	1	NA
	AX-94500296	NoMinorHom	chr2B	65463863	0	0	monomorphic
	AX-94500305	PolyHighResolution	chr1A	49359545	-1	-1	monomorphic
	AX-94500314	NoMinorHom	chr2B	531467934	2	2	monomorphic
	AX-94500403	NoMinorHom	chr4B	128947636	0	0	monomorphic
	AX-94508424	PolyHighResolution	chr7A	44361328	0	0	monomorphic
	AX-94500463	PolyHighResolution	chr6B	343002438	2	2	monomorphic
	AX-94500517	PolyHighResolution	chr7B	732292273	2	2	monomorphic
	AX-94500554	PolyHighResolution	chr4A	661301800	2	2	monomorphic
	AX-94500562	NoMinorHom	chr2A	188904766	0	0	monomorphic
	AX-94500574	PolyHighResolution	chr5A	471916481	0	0	monomorphic
	AX-94464303	PolyHighResolution	chr7A	44443938	2	2	monomorphic
	AX-94500876	NoMinorHom	chr1B	159915496	1	1	monomorphic
	AX-94500910	PolyHighResolution	chr5A	569869128	0	0	monomorphic
	AX-94500922	NoMinorHom	chr2B	769058579	0	0	monomorphic
	AX-94501119	PolyHighResolution	chr7B	286047733	0	0	monomorphic
	AX-94501214	NoMinorHom	chr1B	282134800	1	1	monomorphic
	AX-94601768	OTV	chr7A	44447779	2	2	monomorphic
[truncated: 7,881 more rows]

## Sheet: Table S5
	Table S5. Effect of P2 haplotype group on spike length and spikelet number in the T1 × LDN and TRI × LDN populations. *P value based on planned contrast between haplotype groups within each population.
	Population	Phenotype		ANOVA P value			LSmeans			Contrast
				Family	Haplotype Group		P2WT	P2ISP		P2ISP effect (%)	P value*
	T1 × LDN	Spike length (cm)		<2.2e-16	1.334e-05		8.75 ± 0.19	10.61 ± 0.25		1.86 (21%)	<0.0001
		Spikelet number		<2.2e-16	0.005673		19.2 ± 0.39	21.6 ± 0.51		2.4 (13%)	0.0057
	TRI × LDN	Spike length (cm)		<2.2e-16	2.558e-08		8.09 ± 0.20	10.05 ± 0.19		1.96 (24%)	<0.0001
		Spikelet number		<2.2e-16	2.46e-06		20.3 ± 0.38	23.5 ± 0.37		3.2 (16%)	<0.0001

## Sheet: Table S6
	Table S6. Summary table of the effect of P2 on area, length and width of glume, lemma, grain and palea across different regions of the spike in LD222 NILs. The apical region contains the data from the apical 25% of the spikelets, central region contains the data from middle 50% while the basal region contains the basal 25% of the spikelets. *P value is based on planned contrast between P2WT and P…
			ANOVA P value				Apical					Central					Basal
			P2 allele	Spike position	P2 allele × spike position		P2WT	P2Isp	P2Isp effect (%)	P value*		P2WT	P2Isp	P2Isp effect (%)	P value*		P2WT	P2Isp	P2Isp effect (%)	P value*
	Glume	Area (mm2)	<2.2E-16	1.166e-05	5.15e-05		24.4 ± 0.64	37.26 ± 1.41	12.68 (52%)	<0.0001		30.43 ± 0.63	41.02 ± 0.89	10.59 (35%)	<0.0001		33.51 ± 0.88	35.97 ± 1.68	2.46 (7%)	0.17
		Length (mm)	<2.2E-16	5.38e-06	0.00064		8.61 ± 0.12	12.19 ± 0.21	3.58 (42%)	<0.0001		9.61 ± 0.1	12.99 ± 0.17	3.38 (35%)	<0.0001		10.08 ± 0.14	12.13 ± 0.32	2.08 (21%)	<0.0001
		Width (mm)	0.4	4.56e-05	3.37e-06		3.6 ± 0.07	3.87 ± 0.1	0.27 (8%)	0.0076		4.01 ± 0.05	4.01 ± 0.04	0 (0%)	0.91		4.22 ± 0.06	3.74 ± 0.08	-0.48 (-11%)	<0.0001
	Lemma	Area (mm2)	0.00058	0.00081	0.38		28.72 ± 0.73	32.95 ± 1.31	4.23 (15%)	0.014		32.79 ± 0.91	36.14 ± 0.98	3.35 (10%)	0.0042		34.36 ± 1.05	35.19 ± 1.84	0.83 (2%)	0.66
		Length (mm)	<2.2E-16	8.73e-05	0.6324		9.67 ± 0.12	11.32 ± 0.22	1.65 (17%)	<0.0001		10.54 ± 0.09	12 ± 0.19	1.46 (14%)	<0.0001		10.7 ± 0.13	11.92 ± 0.38	1.22 (11%)	<0.0001
		Width (mm)	0.0012	0.057	0.35		3.78 ± 0.08	3.67 ± 0.09	-0.11 (-3%)	0.3595		3.96 ± 0.06	3.8 ± 0.05	-0.16 (-4%)	0.0419		4.08 ± 0.1	3.72 ± 0.09	-0.36 (-9%)	0.0073
	Grain	Area (mm2)	0.0053	0.0028	0.55		20.59 ± 0.27	21.7 ± 0.43	1.11 (5%)	0.03		21.86 ± 0.18	22.31 ± 0.26	0.45 (2%)	0.19		20.87 ± 0.38	21.69 ± 0.48	0.82 (4%)	0.13
		Length (mm)	<2.2E-16	0.0009163	0.76		7.42 ± 0.06	8.08 ± 0.07	0.66 (9%)	<0.0001		7.64 ± 0.03	8.26 ± 0.05	0.64 (8%)	<0.0001		7.55 ± 0.06	8.25 ± 0.08	0.7 (9%)	<0.0001
		Width (mm)	1.36e-08	0.0089	0.5		3.53 ± 0.03	3.41 ± 0.05	-0.12 (-3%)	0.0416		3.64 ± 0.02	3.43 ± 0.03	-0.21 (-6%)	<0.0001		3.51 ± 0.05	3.34 ± 0.05	-0.17 (-5%)	0.0053
	Palea	Area (mm2)	0.28	8.1e-10	0.005		22.76 ± 0.68	25.89 ± 0.93	3.13 (14%)	0.003		28.29 ± 0.41	28.75 ± 0.48	0.46 (2%)	0.51		29.18 ± 0.61	27.2 ± 1.21	-1.98 (-7%)	0.09
		Length (mm)	4.42e-11	3.12e-05	0.0021		9.36 ± 0.13	10.13 ± 0.09	0.95 (10%)	<0.0001		9.89 ± 0.07	10.37 ± 0.05	0.48 (5%)	<0.0001		9.99 ± 0.09	10.05 ± 0.12	0.06 (1%)	0.690076
		Width (mm)	0.18	1.58e-06	0.11		3.1 ± 0.09	3.25 ± 0.11	0.15 (5%)	0.2784		3.65 ± 0.06	3.53 ± 0.06	-0.12 (-3%)	0.21		3.73 ± 0.08	3.46 ± 0.17	-0.27 (-7%)	0.076

## Sheet: Table S7
	Table S7. List of primer sequences for RT-qPCR (SVP-A1, SVP-B1, VRT-A2, VRT-B2), PCR primers and KASP assay for the 482 bp promoter deletion, and KASP markers for the SVP-A1b Q144R polymorphism.
	Name	Sequence	Primer type	Purpose	Source
	qPCR-SVP-A1_F	ACTGCATCGAAAGAGTTCACAA	qRT-PCR	quantify TraesCS6A02G313800	this study
	qPCR-SVP-A1_R	GAACCATCATCATTATCCTGTGAA	qRT-PCR
	qPCR-SVP-B1_F	CTCACAGGATAATGATGATGGTTCT	qRT-PCR	quantify TraesCS6B02G343900	this study
	qPCR-SVP-B1_R	CGTTGTTACTTCCACGGG	qRT-PCR
	qPCR-VRT-A2_F	CCGGCAATTCATGCAACAAATT	qRT-PCR	quantify TraesCS7A02G175200	Adamski et al. 2021
	qPCR-VRT-A2_R	GAACCGTCATCATTGTCCTGT	qRT-PCR
	qPCR-VRT-B2_F	CATGCAACAAATCAATGACCTG	qRT-PCR	quantify TraesCS7B02G080300	Adamski et al. 2021
	qPCR-VRT-B2_R	ACTGCCGTCATCACAGAGTCT	qRT-PCR
	qPCR-Actin_F	ACCTTCAGTTGCCCAGCAAT	qRT-PCR	quantify TraesCS1A02G274400 (Actin reference gene)	Uauy et al. 2006
	qPCR-Actin_R	CAGAGTCGAGCACAATACCAGTTG	qRT-PCR
	KASP-SVP-A1b_PromoterDeletion-Fam	GAAGGTGACCAAGTTCATGCTtactccccactaggtagccagc	KASP	Marker for 482-bp promoter deletion of SVP-A1b	this study
	KASP-SVP-A1b_PromoterDeletion-Hex	GAAGGTCGGAGTCAACGGATTggcgtctgcagtagtagcaacc	KASP
	KASP-SVP-A1b_PromoterDeletion-Com	ttttatgcacgcgacacg	KASP
	KASP-SVP-A1b_Q144R-Fam	GAAGGTGACCAAGTTCATGCTgctgtatgattttgcaggatcaacA	KASP	marker for Q144R missense mutation of SVP-A1b	this study
	KASP-SVP-A1b_Q144R-Hex	GAAGGTCGGAGTCAACGGATTgctgtatgattttgcaggatcaacG	KASP
	KASP-SVP-A1b_Q144R-Com	catggttcttcacctaaaataatgacG	KASP
	PCR-SVP-A1-PromoterDeletion-F	GGATTTGCTAAGTCCGGTGTTAG	PCR	Primers to amplify the region containing the 482-bp promoter deletion	this study
	PCR-SVP-A1-PromoterDeletion-R	CTCTCCCTCGATCTCCTCGT	PCR

## Sheet: Table S8
	Table S8. Summary table of the germplasm screened for the presence of SVP-A1b (482-bp promoter deletion and Q144R polymorphism).
		Accession Name	Species	SVP-A1b allele	Screening method	Source
	5	Stanley	Triticum aestivum	No	BLAST, pairwise sequence alignment	Bread wheat pangenome
	6	Julius	Triticum aestivum	No	BLAST, pairwise sequence alignment	Bread wheat pangenome
	8	Sy Mattis	Triticum aestivum	No	BLAST, pairwise sequence alignment	Bread wheat pangenome
	10	Lancer	Triticum aestivum	No	BLAST, pairwise sequence alignment	Bread wheat pangenome
	11	Paragon	Triticum aestivum	No	BLAST, pairwise sequence alignment	Bread wheat pangenome
	12	Weebil	Triticum aestivum	No	BLAST, pairwise sequence alignment	Bread wheat pangenome
	13	Mace	Triticum aestivum	No	BLAST, pairwise sequence alignment	Bread wheat pangenome
	14	Norin 61	Triticum aestivum	No	BLAST, pairwise sequence alignment	Bread wheat pangenome
	15	Jagger	Triticum aestivum	No	BLAST, pairwise sequence alignment	Bread wheat pangenome
	16	Landmark	Triticum aestivum	No	BLAST, pairwise sequence alignment	Bread wheat pangenome
	17	Arinalrfor	Triticum aestivum	No	BLAST, pairwise sequence alignment	Bread wheat pangenome
	7	Claire	Triticum aestivum	No	BLAST, pairwise sequence alignment, KASP	Bread wheat pangenome, The Gedifux collection and UK Recommended List
	9	Robigus	Triticum aestivum	No	BLAST, pairwise sequence alignment, KASP	Bread wheat pangenome, The Gedifux collection and UK Recommended List
	18	Cadenza	Triticum aestivum	No	BLAST, pairwise sequence alignment, KASP	Bread wheat pangenome, The Gedifux collection and UK Recommended List
	72	1190004	Triticum aestivum	No	KASP	Watkins hexaploid
	73	1190007	Triticum aestivum	No	KASP	Watkins hexaploid
	74	1190032	Triticum aestivum	No	KASP	Watkins hexaploid
	75	1190483-1	Triticum aestivum	No	KASP	Watkins hexaploid
	76	adroit	Triticum aestivum	No	KASP	The Gedifux collection and UK Recommended List
	77	Alba	Triticum aestivum	No	KASP	The Gedifux collection and UK Recommended List
	78	Albatross	Triticum aestivum	No	KASP	The Gedifux collection and UK Recommended List
	79	ALCHEMY	Triticum aestivum	No	KASP	The Gedifux collection and UK Recommended List
	80	AMBROSIA	Triticum aestivum	No	KASP	The Gedifux collection and UK Recommended List
	81	andante	Triticum aestivum	No	KASP	The Gedifux collection and UK Recommended List
	82	Avalon	Triticum aestivum	No	KASP	The Gedifux collection and UK Recommended List
	83	beaufort	Triticum aestivum	No	KASP	The Gedifux collection and UK Recommended List
	84	Beaver	Triticum aestivum	No	KASP	The Gedifux collection and UK Recommended List
	85	BELUGA	Triticum aestivum	No	KASP	The Gedifux collection and UK Recommended List
	86	BENNINGTON	Triticum aestivum	No	KASP	The Gedifux collection and UK Recommended List
	87	Brimstone	Triticum aestivum	No	KASP	The Gedifux collection and UK Recommended List
	88	BRITANNIA	Triticum aestivum	No	KASP	The Gedifux collection and UK Recommended List
	89	BROMPTON	Triticum aestivum	No	KASP	The Gedifux collection and UK Recommended List
	90	Capo	Triticum aestivum	No	KASP	The Gedifux collection and UK Recommended List
	91	Cappelle	Triticum aestivum	No	KASP	The Gedifux collection and UK Recommended List
	92	CASSIUS	Triticum aestivum	No	KASP	The Gedifux collection and UK Recommended List
	93	Cézanne	Triticum aestivum	No	KASP	The Gedifux collection and UK Recommended List
	94	Charger	Triticum aestivum	No	KASP	The Gedifux collection and UK Recommended List
	95	CHILTON	Triticum aestivum	No	KASP	The Gedifux collection and UK Recommended List
	96	COCOON	Triticum aestivum	No	KASP	The Gedifux collection and UK Recommended List
	97	CONQUEROR	Triticum aestivum	No	KASP	The Gedifux collection and UK Recommended List
	98	CORDIALE	Triticum aestivum	No	KASP	The Gedifux collection and UK Recommended List
	99	COUGAR	Triticum aestivum	No	KASP	The Gedifux collection and UK Recommended List
	100	CRUSOE	Triticum aestivum	No	KASP	The Gedifux collection and UK Recommended List
	101	CUBANITA	Triticum aestivum	No	KASP	The Gedifux collection and UK Recommended List
	102	DEBEN	Triticum aestivum	No	KASP	The Gedifux collection and UK Recommended List
	103	DENMAN	Triticum aestivum	No	KASP	The Gedifux collection and UK Recommended List
	104	denver	Triticum aestivum	No	KASP	The Gedifux collection and UK Recommended List
	105	DICKENS	Triticum aestivum	No	KASP	The Gedifux collection and UK Recommended List
	106	DICKSON	Triticum aestivum	No	KASP	The Gedifux collection and UK Recommended List
	107	Dr. Lassers Dickkopf	Triticum aestivum	No	KASP	The Gedifux collection and UK Recommended List
	108	DUNSTON	Triticum aestivum	No	KASP	The Gedifux collection and UK Recommended List
	109	DUXFORD	Triticum aestivum	No	KASP	The Gedifux collection and UK Recommended List
	110	dynamo	Triticum aestivum	No	KASP	The Gedifux collection and UK Recommended List
	111	Ebersbacher Weiss	Triticum aestivum	No	KASP	The Gedifux collection and UK Recommended List
	112	EINSTEIN	Triticum aestivum	No	KASP	The Gedifux collection and UK Recommended List
	113	ENERGISE	Triticum aestivum	No	KASP	The Gedifux collection and UK Recommended List
	114	EQUINOX	Triticum aestivum	No	KASP	The Gedifux collection and UK Recommended List
	115	Erla Kolben	Triticum aestivum	No	KASP	The Gedifux collection and UK Recommended List
	116	Escorial	Triticum aestivum	No	KASP	The Gedifux collection and UK Recommended List
	117	Etoile de Choisy	Triticum aestivum	No	KASP	The Gedifux collection and UK Recommended List
	118	EVOLUTION	Triticum aestivum	No	KASP	The Gedifux collection and UK Recommended List
	119	Extrem	Triticum aestivum	No	KASP	The Gedifux collection and UK Recommended List
	120	Fanal	Triticum aestivum	No	KASP	The Gedifux collection and UK Recommended List
	121	Flair	Triticum aestivum	No	KASP	The Gedifux collection and UK Recommended List
	122	Flame	Triticum aestivum	No	KASP	The Gedifux collection and UK Recommended List
	123	Florida	Triticum aestivum	No	KASP	The Gedifux collection and UK Recommended List
	124	foreman	Triticum aestivum	No	KASP	The Gedifux collection and UK Recommended List
	125	FREISTON	Triticum aestivum	No	KASP	The Gedifux collection and UK Recommended List
	126	fromendor	Triticum aestivum	No	KASP	The Gedifux collection and UK Recommended List
	127	GALLANT	Triticum aestivum	No	KASP	The Gedifux collection and UK Recommended List
	128	GATSBY	Triticum aestivum	No	KASP	The Gedifux collection and UK Recommended List
	129	GLADIATOR	Triticum aestivum	No	KASP	The Gedifux collection and UK Recommended List
	130	governor	Triticum aestivum	No	KASP	The Gedifux collection and UK Recommended List
	131	GRAFTON	Triticum aestivum	No	KASP	The Gedifux collection and UK Recommended List
	132	GRAVITAS	Triticum aestivum	No	KASP	The Gedifux collection and UK Recommended List
	133	HARDWICKE	Triticum aestivum	No	KASP	The Gedifux collection and UK Recommended List
	134	Hereward	Triticum aestivum	No	KASP	The Gedifux collection and UK Recommended List
	135	Holdfast	Triticum aestivum	No	KASP	The Gedifux collection and UK Recommended List
	136	HORATIO	Triticum aestivum	No	KASP	The Gedifux collection and UK Recommended List
	137	HUMBER	Triticum aestivum	No	KASP	The Gedifux collection and UK Recommended List
	138	HYPERION	Triticum aestivum	No	KASP	The Gedifux collection and UK Recommended List
	139	ICON	Triticum aestivum	No	KASP	The Gedifux collection and UK Recommended List
	140	INVICTA	Triticum aestivum	No	KASP	The Gedifux collection and UK Recommended List
	141	ISTABRAQ	Triticum aestivum	No	KASP	The Gedifux collection and UK Recommended List
	142	Jarl	Triticum aestivum	No	KASP	The Gedifux collection and UK Recommended List
	143	Juliana	Triticum aestivum	No	KASP	The Gedifux collection and UK Recommended List
	144	KETCHUM	Triticum aestivum	No	KASP	The Gedifux collection and UK Recommended List
	145	KINGDOM	Triticum aestivum	No	KASP	The Gedifux collection and UK Recommended List
	146	Kontrast	Triticum aestivum	No	KASP	The Gedifux collection and UK Recommended List
	147	KWS_BARREL	Triticum aestivum	No	KASP	The Gedifux collection and UK Recommended List
	148	KWS_BASSET	Triticum aestivum	No	KASP	The Gedifux collection and UK Recommended List
	149	KWS_CASHEL	Triticum aestivum	No	KASP	The Gedifux collection and UK Recommended List
	150	KWS_CRISPIN	Triticum aestivum	No	KASP	The Gedifux collection and UK Recommended List
	151	KWS_CROFT	Triticum aestivum	No	KASP	The Gedifux collection and UK Recommended List
	152	KWS_GATOR	Triticum aestivum	No	KASP	The Gedifux collection and UK Recommended List
	153	KWS_KERRIN	Triticum aestivum	No	KASP	The Gedifux collection and UK Recommended List
	154	KWS_KIELDER	Triticum aestivum	No	KASP	The Gedifux collection and UK Recommended List
	155	KWS_LILI	Triticum aestivum	No	KASP	The Gedifux collection and UK Recommended List
	156	KWS_PODIUM	Triticum aestivum	No	KASP	The Gedifux collection and UK Recommended List
	157	KWS_SANTIAGO	Triticum aestivum	No	KASP	The Gedifux collection and UK Recommended List
	158	KWS_SILVERSTONE	Triticum aestivum	No	KASP	The Gedifux collection and UK Recommended List
	159	KWS_SISKIN	Triticum aestivum	No	KASP	The Gedifux collection and UK Recommended List
	160	KWS_TARGET	Triticum aestivum	No	KASP	The Gedifux collection and UK Recommended List
	161	KWS_TEMPO	Triticum aestivum	No	KASP	The Gedifux collection and UK Recommended List
	162	KWS_TRINITY	Triticum aestivum	No	KASP	The Gedifux collection and UK Recommended List
	163	KWS_ZYATT	Triticum aestivum	No	KASP	The Gedifux collection and UK Recommended List
	164	LEEDS	Triticum aestivum	No	KASP	The Gedifux collection and UK Recommended List
	165	LG MOTOWN	Triticum aestivum	No	KASP	The Gedifux collection and UK Recommended List
	166	LG SUNDANCE	Triticum aestivum	No	KASP	The Gedifux collection and UK Recommended List
	167	Loosdorfer Austro Bankut Grannen	Triticum aestivum	No	KASP	The Gedifux collection and UK Recommended List
	168	MALACCA	Triticum aestivum	No	KASP	The Gedifux collection and UK Recommended List
	169	mandate	Triticum aestivum	No	KASP	The Gedifux collection and UK Recommended List
	170	Marco	Triticum aestivum	No	KASP	The Gedifux collection and UK Recommended List
	171	Maris Huntsman	Triticum aestivum	No	KASP	The Gedifux collection and UK Recommended List
	172	Maris Widgeon	Triticum aestivum	No	KASP	The Gedifux collection and UK Recommended List
	173	MARKSMAN	Triticum aestivum	No	KASP	The Gedifux collection and UK Recommended List
	174	MASCOT	Triticum aestivum	No	KASP	The Gedifux collection and UK Recommended List
	175	Mega	Triticum aestivum	No	KASP	The Gedifux collection and UK Recommended List
	176	Minister	Triticum aestivum	No	KASP	The Gedifux collection and UK Recommended List
	177	Miras	Triticum aestivum	No	KASP	The Gedifux collection and UK Recommended List
	178	MOULTON	Triticum aestivum	No	KASP	The Gedifux collection and UK Recommended List
	179	Muck	Triticum aestivum	No	KASP	The Gedifux collection and UK Recommended List
	180	Multiweiss	Triticum aestivum	No	KASP	The Gedifux collection and UK Recommended List
	181	MYRIAD	Triticum aestivum	No	KASP	The Gedifux collection and UK Recommended List
	182	NAPIER	Triticum aestivum	No	KASP	The Gedifux collection and UK Recommended List
	183	newhaven	Triticum aestivum	No	KASP	The Gedifux collection and UK Recommended List
	184	NIJINSKY	Triticum aestivum	No	KASP	The Gedifux collection and UK Recommended List
	185	Norman	Triticum aestivum	No	KASP	The Gedifux collection and UK Recommended List
	186	OAKLEY	Triticum aestivum	No	KASP	The Gedifux collection and UK Recommended List
	187	Obelisk	Triticum aestivum	No	KASP	The Gedifux collection and UK Recommended List
	188	Orlando	Triticum aestivum	No	KASP	The Gedifux collection and UK Recommended List
	189	Palur	Triticum aestivum	No	KASP	The Gedifux collection and UK Recommended List
	190	PANACEA	Triticum aestivum	No	KASP	The Gedifux collection and UK Recommended List
	191	PANORAMA	Triticum aestivum	No	KASP	The Gedifux collection and UK Recommended List
	192	Pastiche	Triticum aestivum	No	KASP	The Gedifux collection and UK Recommended List
	193	Peragis	Triticum aestivum	No	KASP	The Gedifux collection and UK Recommended List
	194	pistol	Triticum aestivum	No	KASP	The Gedifux collection and UK Recommended List
	195	QPLUS	Triticum aestivum	No	KASP	The Gedifux collection and UK Recommended List
	196	Rabe	Triticum aestivum	No	KASP	The Gedifux collection and UK Recommended List
	197	Récital	Triticum aestivum	No	KASP	The Gedifux collection and UK Recommended List
	198	REFLECTION	Triticum aestivum	No	KASP	The Gedifux collection and UK Recommended List
	199	Rektor	Triticum aestivum	No	KASP	The Gedifux collection and UK Recommended List
	200	RELAY	Triticum aestivum	No	KASP	The Gedifux collection and UK Recommended List
	201	Renan	Triticum aestivum	No	KASP	The Gedifux collection and UK Recommended List
	202	REVELATION	Triticum aestivum	No	KASP	The Gedifux collection and UK Recommended List
	203	RGT_CONVERSION	Triticum aestivum	No	KASP	The Gedifux collection and UK Recommended List
	204	RGT_SCRUMMAGE	Triticum aestivum	No	KASP	The Gedifux collection and UK Recommended List
	205	Riband	Triticum aestivum	No	KASP	The Gedifux collection and UK Recommended List
	206	RICHMOND	Triticum aestivum	No	KASP	The Gedifux collection and UK Recommended List
	207	RUSKIN	Triticum aestivum	No	KASP	The Gedifux collection and UK Recommended List
	208	SAVANNAH	Triticum aestivum	No	KASP	The Gedifux collection and UK Recommended List
	209	SAVELLO	Triticum aestivum	No	KASP	The Gedifux collection and UK Recommended List
	210	SCOUT	Triticum aestivum	No	KASP	The Gedifux collection and UK Recommended List
	211	sennet	Triticum aestivum	No	KASP	The Gedifux collection and UK Recommended List
	212	SHABRAS	Triticum aestivum	No	KASP	The Gedifux collection and UK Recommended List
	213	SKYFALL	Triticum aestivum	No	KASP	The Gedifux collection and UK Recommended List
	214	Slejpner	Triticum aestivum	No	KASP	The Gedifux collection and UK Recommended List
	215	SMUGGLER	Triticum aestivum	No	KASP	The Gedifux collection and UK Recommended List
	216	Soissons	Triticum aestivum	No	KASP	The Gedifux collection and UK Recommended List
	217	solstice	Triticum aestivum	No	KASP	The Gedifux collection and UK Recommended List
	218	Sperber	Triticum aestivum	No	KASP	The Gedifux collection and UK Recommended List
	219	Stamm 101	Triticum aestivum	No	KASP	The Gedifux collection and UK Recommended List
	220	Stava	Triticum aestivum	No	KASP	The Gedifux collection and UK Recommended List
	221	Steadfast	Triticum aestivum	No	KASP	The Gedifux collection and UK Recommended List
	222	STIGG	Triticum aestivum	No	KASP	The Gedifux collection and UK Recommended List
	223	Svale	Triticum aestivum	No	KASP	The Gedifux collection and UK Recommended List
	224	Tadorna	Triticum aestivum	No	KASP	The Gedifux collection and UK Recommended List
	225	TANKER	Triticum aestivum	No	KASP	The Gedifux collection and UK Recommended List
	226	Terra	Triticum aestivum	No	KASP	The Gedifux collection and UK Recommended List
	227	Thor	Triticum aestivum	No	KASP	The Gedifux collection and UK Recommended List
	228	TIMBER	Triticum aestivum	No	KASP	The Gedifux collection and UK Recommended List
	229	TUXEDO	Triticum aestivum	No	KASP	The Gedifux collection and UK Recommended List
	230	TWISTER	Triticum aestivum	No	KASP	The Gedifux collection and UK Recommended List
	231	victo	Triticum aestivum	No	KASP	The Gedifux collection and UK Recommended List
	232	Vilmorin 27	Triticum aestivum	No	KASP	The Gedifux collection and UK Recommended List
	233	VISCOUNT	Triticum aestivum	No	KASP	The Gedifux collection and UK Recommended List
	234	WELFORD	Triticum aestivum	No	KASP	The Gedifux collection and UK Recommended List
	235	Werla	Triticum aestivum	No	KASP	The Gedifux collection and UK Recommended List
	236	ZEBEDEE	Triticum aestivum	No	KASP	The Gedifux collection and UK Recommended List
	237	ZULU	Triticum aestivum	No	KASP	The Gedifux collection and UK Recommended List
	4	Fielder	Triticum aestivum	No	Sanger Sequencing	JIC GRU
	22	T1120002	Triticum ispahanicum	Yes	Sanger Sequencing	JIC GRU
	24	TRI 7177	Triticum ispahanicum	Yes	Sanger Sequencing	IPK Genebank
	25	TRI 7260	Triticum ispahanicum	Yes	Sanger Sequencing	IPK Genebank
	26	TRI 7261	Triticum ispahanicum	Yes	Sanger Sequencing	IPK Genebank
	27	TRI 7297	Triticum ispahanicum	Yes	Sanger Sequencing	IPK Genebank
	28	TRI 9483	Triticum ispahanicum	Yes	Sanger Sequencing	IPK Genebank
	21	PI 352493	Triticum ispahanicum	Yes	Sanger Sequencing, whole genome sequencing	Zhou et al. 2020
	23	TRI 6177	Triticum ispahanicum	Yes	Sanger Sequencing, whole-genome sequencing	Zhou et al. 2020
	67	KU-4580	Triticum ispahanicum	Yes	whole-genome sequencing	Zhou et al. 2020
	68	PI 294477	Triticum ispahanicum	Yes	whole-genome sequencing	Zhou et al. 2020
	69	PI 294478	Triticum ispahanicum	Yes	whole-genome sequencing	Zhou et al. 2020
	70	PI 330548	Triticum ispahanicum	Yes	whole-genome sequencing	Zhou et al. 2020
	71	KU-145	Triticum ispahanicum	Yes	whole-genome sequencing	Zhou et al. 2020
	53	PI 585015	Triticum petropavlovskyi	No	whole-genome sequencing	Zhou et al. 2020
	54	IG 45115	Triticum petropavlovskyi	No	whole-genome sequencing	Zhou et al. 2020
	55	TRI 9934	Triticum petropavlovskyi	No	whole-genome sequencing	Zhou et al. 2020
	56	TRI 12908	Triticum petropavlovskyi	No	whole-genome sequencing	Zhou et al. 2020
	39	PI 532305	Triticum turgidum ssp. dicoccon	No	whole-genome sequencing	Zhou et al. 2020
	40	PI 266842	Triticum turgidum ssp. dicoccon	No	whole-genome sequencing	Zhou et al. 2020
	41	CItr 3686	Triticum turgidum ssp. dicoccon	No	whole-genome sequencing	Zhou et al. 2020
	42	PI 626391	Triticum turgidum ssp. dicoccon	No	whole-genome sequencing	Zhou et al. 2020
	43	PI 94668	Triticum turgidum ssp. dicoccon	No	whole-genome sequencing	Zhou et al. 2020
	2	Zavitan	Triticum turgidum ssp. dicoccoides	No	BLAST, pairwise sequence alignment	Zavitan whole genome sequence (Avni et al. 2017)
	29	PI 428016	Triticum turgidum ssp. dicoccoides	No	whole-genome sequencing	Zhou et al. 2020
	30	PI 466970	Triticum turgidum ssp. dicoccoides	No	whole-genome sequencing	Zhou et al. 2020
	31	PI 471062	Triticum turgidum ssp. dicoccoides	No	whole-genome sequencing	Zhou et al. 2020
	32	PI 428098	Triticum turgidum ssp. dicoccoides	No	whole-genome sequencing	Zhou et al. 2020
	33	PI 428138	Triticum turgidum ssp. dicoccoides	No	whole-genome sequencing	Zhou et al. 2020
	34	TRI 11505	Triticum turgidum ssp. dicoccoides	No	whole-genome sequencing	Zhou et al. 2020
	35	PI 466933	Triticum turgidum ssp. dicoccoides	No	whole-genome sequencing	Zhou et al. 2020
	36	PI 487254	Triticum turgidum ssp. dicoccoides	No	whole-genome sequencing	Zhou et al. 2020
	37	PI 428041	Triticum turgidum ssp. dicoccoides	No	whole-genome sequencing	Zhou et al. 2020
	38	PI 428071	Triticum turgidum ssp. dicoccoides	No	whole-genome sequencing	Zhou et al. 2020
	1	Svevo	Triticum turgidum ssp. durum	No	BLAST, pairwise sequence alignment	Svevo whole genome sequence (Maccaferri et al. 2019)
	238	Cltr 5122	Triticum turgidum ssp. durum	No	KASP	USDA-NationalSmallGrainCollection
	239	Cltr 6874	Triticum turgidum ssp. durum	No	KASP	USDA-NationalSmallGrainCollection
	240	CItr 6876	Triticum turgidum ssp. durum	No	KASP	USDA-NationalSmallGrainCollection
	241	CItr 7669	Triticum turgidum ssp. durum	No	KASP	USDA-NationalSmallGrainCollection
	242	CItr 8164	Triticum turgidum ssp. durum	No	KASP	USDA-NationalSmallGrainCollection
	243	CItr 8882	Triticum turgidum ssp. durum	No	KASP	USDA-NationalSmallGrainCollection
	244	CItr 11476	Triticum turgidum ssp. durum	No	KASP	USDA-NationalSmallGrainCollection
	245	CItr 11496	Triticum turgidum ssp. durum	No	KASP	USDA-NationalSmallGrainCollection
	246	CItr 12032	Triticum turgidum ssp. durum	No	KASP	USDA-NationalSmallGrainCollection
	247	CItr 12818	Triticum turgidum ssp. durum	No	KASP	USDA-NationalSmallGrainCollection
	248	CItr 13246	Triticum turgidum ssp. durum	No	KASP	USDA-NationalSmallGrainCollection
	249	CItr 13338	Triticum turgidum ssp. durum	No	KASP	USDA-NationalSmallGrainCollection
	250	CItr 14091	Triticum turgidum ssp. durum	No	KASP	USDA-NationalSmallGrainCollection
	251	CItr 14093	Triticum turgidum ssp. durum	No	KASP	USDA-NationalSmallGrainCollection
	252	CItr 14094	Triticum turgidum ssp. durum	No	KASP	USDA-NationalSmallGrainCollection
	253	CItr 14099	Triticum turgidum ssp. durum	No	KASP	USDA-NationalSmallGrainCollection
	254	CItr 14268	Triticum turgidum ssp. durum	No	KASP	USDA-NationalSmallGrainCollection
	255	CItr 14374	Triticum turgidum ssp. durum	No	KASP	USDA-NationalSmallGrainCollection
	256	CItr 14434	Triticum turgidum ssp. durum	No	KASP	USDA-NationalSmallGrainCollection
	257	CItr 14438	Triticum turgidum ssp. durum	No	KASP	USDA-NationalSmallGrainCollection
	258	CItr 14559	Triticum turgidum ssp. durum	No	KASP	USDA-NationalSmallGrainCollection
	259	CItr 14618	Triticum turgidum ssp. durum	No	KASP	USDA-NationalSmallGrainCollection
	260	CItr 14623	Triticum turgidum ssp. durum	No	KASP	USDA-NationalSmallGrainCollection
	261	CItr 14699	Triticum turgidum ssp. durum	No	KASP	USDA-NationalSmallGrainCollection
	262	CItr 14798	Triticum turgidum ssp. durum	No	KASP	USDA-NationalSmallGrainCollection
	263	CItr 14809	Triticum turgidum ssp. durum	No	KASP	USDA-NationalSmallGrainCollection
	264	CItr 14810	Triticum turgidum ssp. durum	No	KASP	USDA-NationalSmallGrainCollection
	265	CItr 14813	Triticum turgidum ssp. durum	No	KASP	USDA-NationalSmallGrainCollection
	266	CItr 14814	Triticum turgidum ssp. durum	No	KASP	USDA-NationalSmallGrainCollection
	267	CItr 14816	Triticum turgidum ssp. durum	No	KASP	USDA-NationalSmallGrainCollection
	268	CItr 14954	Triticum turgidum ssp. durum	No	KASP	USDA-NationalSmallGrainCollection
	269	CItr 14965	Triticum turgidum ssp. durum	No	KASP	USDA-NationalSmallGrainCollection
	270	CItr 14978	Triticum turgidum ssp. durum	No	KASP	USDA-NationalSmallGrainCollection
	271	CItr 15153	Triticum turgidum ssp. durum	No	KASP	USDA-NationalSmallGrainCollection
	272	CItr 15159	Triticum turgidum ssp. durum	No	KASP	USDA-NationalSmallGrainCollection
	273	CItr 15422	Triticum turgidum ssp. durum	No	KASP	USDA-NationalSmallGrainCollection
	274	CItr 15500	Triticum turgidum ssp. durum	No	KASP	USDA-NationalSmallGrainCollection
	275	CItr 15513	Triticum turgidum ssp. durum	No	KASP	USDA-NationalSmallGrainCollection
	276	CItr 15769	Triticum turgidum ssp. durum	No	KASP	USDA-NationalSmallGrainCollection
	277	CItr 15814	Triticum turgidum ssp. durum	No	KASP	USDA-NationalSmallGrainCollection
	278	CItr 15911	Triticum turgidum ssp. durum	No	KASP	USDA-NationalSmallGrainCollection
	279	CItr 17337	Triticum turgidum ssp. durum	No	KASP	USDA-NationalSmallGrainCollection
	280	CItr 17341	Triticum turgidum ssp. durum	No	KASP	USDA-NationalSmallGrainCollection
	281	CItr 17757	Triticum turgidum ssp. durum	No	KASP	USDA-NationalSmallGrainCollection
	282	PI 6020	Triticum turgidum ssp. durum	No	KASP	USDA-NationalSmallGrainCollection
	283	PI 7464	Triticum turgidum ssp. durum	No	KASP	USDA-NationalSmallGrainCollection
	284	PI 32156	Triticum turgidum ssp. durum	No	KASP	USDA-NationalSmallGrainCollection
	285	PI 38624	Triticum turgidum ssp. durum	No	KASP	USDA-NationalSmallGrainCollection
	286	PI 40938	Triticum turgidum ssp. durum	No	KASP	USDA-NationalSmallGrainCollection
	287	PI 40939	Triticum turgidum ssp. durum	No	KASP	USDA-NationalSmallGrainCollection
	288	PI 41050	Triticum turgidum ssp. durum	No	KASP	USDA-NationalSmallGrainCollection
	289	PI 41343	Triticum turgidum ssp. durum	No	KASP	USDA-NationalSmallGrainCollection
	290	PI 41353	Triticum turgidum ssp. durum	No	KASP	USDA-NationalSmallGrainCollection
	291	PI 43247	Triticum turgidum ssp. durum	No	KASP	USDA-NationalSmallGrainCollection
	292	PI 43340	Triticum turgidum ssp. durum	No	KASP	USDA-NationalSmallGrainCollection
	293	PI 43341	Triticum turgidum ssp. durum	No	KASP	USDA-NationalSmallGrainCollection
	294	PI 43342	Triticum turgidum ssp. durum	No	KASP	USDA-NationalSmallGrainCollection
	295	PI 45441	Triticum turgidum ssp. durum	No	KASP	USDA-NationalSmallGrainCollection
	296	PI 45442	Triticum turgidum ssp. durum	No	KASP	USDA-NationalSmallGrainCollection
	297	PI 47888	Triticum turgidum ssp. durum	No	KASP	USDA-NationalSmallGrainCollection
	298	PI 47891	Triticum turgidum ssp. durum	No	KASP	USDA-NationalSmallGrainCollection
	299	PI 50929	Triticum turgidum ssp. durum	No	KASP	USDA-NationalSmallGrainCollection
	300	PI 51210	Triticum turgidum ssp. durum	No	KASP	USDA-NationalSmallGrainCollection
	301	PI 54432	Triticum turgidum ssp. durum	No	KASP	USDA-NationalSmallGrainCollection
	302	PI 55543	Triticum turgidum ssp. durum	No	KASP	USDA-NationalSmallGrainCollection
	303	PI 56245	Triticum turgidum ssp. durum	No	KASP	USDA-NationalSmallGrainCollection
	304	PI 57194	Triticum turgidum ssp. durum	No	KASP	USDA-NationalSmallGrainCollection
	305	PI 57555	Triticum turgidum ssp. durum	No	KASP	USDA-NationalSmallGrainCollection
	306	PI 57556	Triticum turgidum ssp. durum	No	KASP	USDA-NationalSmallGrainCollection
	307	PI 57558	Triticum turgidum ssp. durum	No	KASP	USDA-NationalSmallGrainCollection
	308	PI 57560	Triticum turgidum ssp. durum	No	KASP	USDA-NationalSmallGrainCollection
	309	PI 57562	Triticum turgidum ssp. durum	No	KASP	USDA-NationalSmallGrainCollection
	310	PI 57593	Triticum turgidum ssp. durum	No	KASP	USDA-NationalSmallGrainCollection
	311	PI 57595	Triticum turgidum ssp. durum	No	KASP	USDA-NationalSmallGrainCollection
	312	PI 57599	Triticum turgidum ssp. durum	No	KASP	USDA-NationalSmallGrainCollection
	313	PI 57602	Triticum turgidum ssp. durum	No	KASP	USDA-NationalSmallGrainCollection
	314	PI 68275	Triticum turgidum ssp. durum	No	KASP	USDA-NationalSmallGrainCollection
	315	PI 68288	Triticum turgidum ssp. durum	No	KASP	USDA-NationalSmallGrainCollection
	316	PI 70658	Triticum turgidum ssp. durum	No	KASP	USDA-NationalSmallGrainCollection
	317	PI 70718	Triticum turgidum ssp. durum	No	KASP	USDA-NationalSmallGrainCollection
	318	PI 70720	Triticum turgidum ssp. durum	No	KASP	USDA-NationalSmallGrainCollection
	319	PI 70724	Triticum turgidum ssp. durum	No	KASP	USDA-NationalSmallGrainCollection
	320	PI 70728	Triticum turgidum ssp. durum	No	KASP	USDA-NationalSmallGrainCollection
	321	PI 70732	Triticum turgidum ssp. durum	No	KASP	USDA-NationalSmallGrainCollection
	322	PI 74830	Triticum turgidum ssp. durum	No	KASP	USDA-NationalSmallGrainCollection
	323	PI 78810	Triticum turgidum ssp. durum	No	KASP	USDA-NationalSmallGrainCollection
	324	PI 81792	Triticum turgidum ssp. durum	No	KASP	USDA-NationalSmallGrainCollection
	325	PI 84529	Triticum turgidum ssp. durum	No	KASP	USDA-NationalSmallGrainCollection
	326	PI 89642	Triticum turgidum ssp. durum	No	KASP	USDA-NationalSmallGrainCollection
	327	PI 91956	Triticum turgidum ssp. durum	No	KASP	USDA-NationalSmallGrainCollection
	328	PI 94701	Triticum turgidum ssp. durum	No	KASP	USDA-NationalSmallGrainCollection
	329	PI 94703	Triticum turgidum ssp. durum	No	KASP	USDA-NationalSmallGrainCollection
	330	PI 94705	Triticum turgidum ssp. durum	No	KASP	USDA-NationalSmallGrainCollection
	331	PI 94710	Triticum turgidum ssp. durum	No	KASP	USDA-NationalSmallGrainCollection
	332	PI 94713	Triticum turgidum ssp. durum	No	KASP	USDA-NationalSmallGrainCollection
	333	PI 94758	Triticum turgidum ssp. durum	No	KASP	USDA-NationalSmallGrainCollection
	334	PI 113395	Triticum turgidum ssp. durum	No	KASP	USDA-NationalSmallGrainCollection
	335	PI 113397	Triticum turgidum ssp. durum	No	KASP	USDA-NationalSmallGrainCollection
	336	PI 113398	Triticum turgidum ssp. durum	No	KASP	USDA-NationalSmallGrainCollection
	337	PI 113951	Triticum turgidum ssp. durum	No	KASP	USDA-NationalSmallGrainCollection
	338	PI 113964	Triticum turgidum ssp. durum	No	KASP	USDA-NationalSmallGrainCollection
	339	PI 115514	Triticum turgidum ssp. durum	No	KASP	USDA-NationalSmallGrainCollection
	340	PI 134929	Triticum turgidum ssp. durum	No	KASP	USDA-NationalSmallGrainCollection
	341	PI 138971	Triticum turgidum ssp. durum	No	KASP	USDA-NationalSmallGrainCollection
	342	PI 152567	Triticum turgidum ssp. durum	No	KASP	USDA-NationalSmallGrainCollection
	343	PI 153727	Triticum turgidum ssp. durum	No	KASP	USDA-NationalSmallGrainCollection
	344	PI 157953	Triticum turgidum ssp. durum	No	KASP	USDA-NationalSmallGrainCollection
	345	PI 157957	Triticum turgidum ssp. durum	No	KASP	USDA-NationalSmallGrainCollection
	346	PI 163274	Triticum turgidum ssp. durum	No	KASP	USDA-NationalSmallGrainCollection
	347	PI 165476	Triticum turgidum ssp. durum	No	KASP	USDA-NationalSmallGrainCollection
	348	PI 166327	Triticum turgidum ssp. durum	No	KASP, whole-genome sequencing	USDA-NationalSmallGrainCollection, Zhou et al. 2020
	349	PI 167718	Triticum turgidum ssp. durum	No	KASP	USDA-NationalSmallGrainCollection
	350	PI 168913	Triticum turgidum ssp. durum	No	KASP	USDA-NationalSmallGrainCollection
	351	PI 168916	Triticum turgidum ssp. durum	No	KASP	USDA-NationalSmallGrainCollection
	352	PI 168922	Triticum turgidum ssp. durum	No	KASP	USDA-NationalSmallGrainCollection
	353	PI 172556	Triticum turgidum ssp. durum	No	KASP	USDA-NationalSmallGrainCollection
	354	PI 174625	Triticum turgidum ssp. durum	No	KASP	USDA-NationalSmallGrainCollection
	355	PI 174645	Triticum turgidum ssp. durum	No	KASP	USDA-NationalSmallGrainCollection
	356	PI 174646	Triticum turgidum ssp. durum	No	KASP	USDA-NationalSmallGrainCollection
	357	PI 174697	Triticum turgidum ssp. durum	No	KASP	USDA-NationalSmallGrainCollection
	358	PI 176228	Triticum turgidum ssp. durum	No	KASP	USDA-NationalSmallGrainCollection
	359	PI 176289	Triticum turgidum ssp. durum	No	KASP	USDA-NationalSmallGrainCollection
	360	PI 176291	Triticum turgidum ssp. durum	No	KASP	USDA-NationalSmallGrainCollection
	361	PI 177919	Triticum turgidum ssp. durum	No	KASP	USDA-NationalSmallGrainCollection
	362	PI 178143	Triticum turgidum ssp. durum	No	KASP	USDA-NationalSmallGrainCollection
	363	PI 178156	Triticum turgidum ssp. durum	No	KASP	USDA-NationalSmallGrainCollection
	364	PI 178758	Triticum turgidum ssp. durum	No	KASP	USDA-NationalSmallGrainCollection
	365	PI 182113	Triticum turgidum ssp. durum	No	KASP	USDA-NationalSmallGrainCollection
	366	PI 182412	Triticum turgidum ssp. durum	No	KASP	USDA-NationalSmallGrainCollection
	367	PI 182668	Triticum turgidum ssp. durum	No	KASP	USDA-NationalSmallGrainCollection
	368	PI 182669	Triticum turgidum ssp. durum	No	KASP	USDA-NationalSmallGrainCollection
	369	PI 182671	Triticum turgidum ssp. durum	No	KASP	USDA-NationalSmallGrainCollection
	370	PI 182674	Triticum turgidum ssp. durum	No	KASP	USDA-NationalSmallGrainCollection
	371	PI 182676	Triticum turgidum ssp. durum	No	KASP	USDA-NationalSmallGrainCollection
	372	PI 182708	Triticum turgidum ssp. durum	No	KASP	USDA-NationalSmallGrainCollection
	373	PI 182717	Triticum turgidum ssp. durum	No	KASP	USDA-NationalSmallGrainCollection
	374	PI 182738	Triticum turgidum ssp. durum	No	KASP	USDA-NationalSmallGrainCollection
	375	PI 183269	Triticum turgidum ssp. durum	No	KASP	USDA-NationalSmallGrainCollection
	376	PI 183909	Triticum turgidum ssp. durum	No	KASP	USDA-NationalSmallGrainCollection
	377	PI 184540	Triticum turgidum ssp. durum	No	KASP	USDA-NationalSmallGrainCollection
	378	PI 184641	Triticum turgidum ssp. durum	No	KASP	USDA-NationalSmallGrainCollection
	379	PI 185233	Triticum turgidum ssp. durum	No	KASP	USDA-NationalSmallGrainCollection
	380	PI 185300	Triticum turgidum ssp. durum	No	KASP	USDA-NationalSmallGrainCollection
	381	PI 185301	Triticum turgidum ssp. durum	No	KASP	USDA-NationalSmallGrainCollection
	382	PI 185722	Triticum turgidum ssp. durum	No	KASP	USDA-NationalSmallGrainCollection
	383	PI 185762	Triticum turgidum ssp. durum	No	KASP	USDA-NationalSmallGrainCollection
	384	PI 190937	Triticum turgidum ssp. durum	No	KASP	USDA-NationalSmallGrainCollection
	385	PI 190977	Triticum turgidum ssp. durum	No	KASP	USDA-NationalSmallGrainCollection
	386	PI 191011	Triticum turgidum ssp. durum	No	KASP	USDA-NationalSmallGrainCollection
	387	PI 191078	Triticum turgidum ssp. durum	No	KASP	USDA-NationalSmallGrainCollection
	388	PI 191183	Triticum turgidum ssp. durum	No	KASP	USDA-NationalSmallGrainCollection
	389	PI 191191	Triticum turgidum ssp. durum	No	KASP	USDA-NationalSmallGrainCollection
	390	PI 191356	Triticum turgidum ssp. durum	No	KASP	USDA-NationalSmallGrainCollection
	391	PI 191448	Triticum turgidum ssp. durum	No	KASP	USDA-NationalSmallGrainCollection
	392	PI 191488	Triticum turgidum ssp. durum	No	KASP	USDA-NationalSmallGrainCollection
	393	PI 191571	Triticum turgidum ssp. durum	No	KASP	USDA-NationalSmallGrainCollection
	394	PI 191615	Triticum turgidum ssp. durum	No	KASP	USDA-NationalSmallGrainCollection
	395	PI 191624	Triticum turgidum ssp. durum	No	KASP	USDA-NationalSmallGrainCollection
	396	PI 191645	Triticum turgidum ssp. durum	No	KASP	USDA-NationalSmallGrainCollection
	397	PI 191654	Triticum turgidum ssp. durum	No	KASP	USDA-NationalSmallGrainCollection
	398	PI 191816	Triticum turgidum ssp. durum	No	KASP	USDA-NationalSmallGrainCollection
	399	PI 191958	Triticum turgidum ssp. durum	No	KASP	USDA-NationalSmallGrainCollection
	400	PI 191963	Triticum turgidum ssp. durum	No	KASP	USDA-NationalSmallGrainCollection
	401	PI 191972	Triticum turgidum ssp. durum	No	KASP	USDA-NationalSmallGrainCollection
	402	PI 192044	Triticum turgidum ssp. durum	No	KASP	USDA-NationalSmallGrainCollection
	403	PI 192051	Triticum turgidum ssp. durum	No	KASP, whole-genome sequencing	USDA-NationalSmallGrainCollection, Zhou et al. 2020
	404	PI 192109	Triticum turgidum ssp. durum	No	KASP	USDA-NationalSmallGrainCollection
	405	PI 192179	Triticum turgidum ssp. durum	No	KASP	USDA-NationalSmallGrainCollection
	406	PI 192334	Triticum turgidum ssp. durum	No	KASP	USDA-NationalSmallGrainCollection
	407	PI 192399	Triticum turgidum ssp. durum	No	KASP	USDA-NationalSmallGrainCollection
	408	PI 192454	Triticum turgidum ssp. durum	No	KASP	USDA-NationalSmallGrainCollection
	409	PI 192640	Triticum turgidum ssp. durum	No	KASP	USDA-NationalSmallGrainCollection
	410	PI 192657	Triticum turgidum ssp. durum	No	KASP	USDA-NationalSmallGrainCollection
	411	PI 192665	Triticum turgidum ssp. durum	No	KASP	USDA-NationalSmallGrainCollection
	412	PI 192711	Triticum turgidum ssp. durum	No	KASP	USDA-NationalSmallGrainCollection
	413	PI 192820	Triticum turgidum ssp. durum	No	KASP	USDA-NationalSmallGrainCollection
	414	PI 192836	Triticum turgidum ssp. durum	No	KASP	USDA-NationalSmallGrainCollection
	415	PI 192848	Triticum turgidum ssp. durum	No	KASP	USDA-NationalSmallGrainCollection
	416	PI 192852	Triticum turgidum ssp. durum	No	KASP	USDA-NationalSmallGrainCollection
	417	PI 193920	Triticum turgidum ssp. durum	No	KASP	USDA-NationalSmallGrainCollection
	418	PI 195693	Triticum turgidum ssp. durum	No	KASP	USDA-NationalSmallGrainCollection
	419	PI 195695	Triticum turgidum ssp. durum	No	KASP	USDA-NationalSmallGrainCollection
	420	PI 195905	Triticum turgidum ssp. durum	No	KASP	USDA-NationalSmallGrainCollection
	421	PI 196093	Triticum turgidum ssp. durum	No	KASP	USDA-NationalSmallGrainCollection
	422	PI 204033	Triticum turgidum ssp. durum	No	KASP	USDA-NationalSmallGrainCollection
	423	PI 208910	Triticum turgidum ssp. durum	No	KASP	USDA-NationalSmallGrainCollection
	424	PI 209274	Triticum turgidum ssp. durum	No	KASP	USDA-NationalSmallGrainCollection
	425	PI 209277	Triticum turgidum ssp. durum	No	KASP	USDA-NationalSmallGrainCollection
	426	PI 210381	Triticum turgidum ssp. durum	No	KASP	USDA-NationalSmallGrainCollection
	427	PI 210912	Triticum turgidum ssp. durum	No	KASP	USDA-NationalSmallGrainCollection
	428	PI 210944	Triticum turgidum ssp. durum	No	KASP	USDA-NationalSmallGrainCollection
	429	PI 210946	Triticum turgidum ssp. durum	No	KASP	USDA-NationalSmallGrainCollection
	430	PI 306578	Triticum turgidum ssp. durum	No	KASP	USDA-NationalSmallGrainCollection
	431	PI 306646	Triticum turgidum ssp. durum	No	KASP	USDA-NationalSmallGrainCollection
	432	PI 306657	Triticum turgidum ssp. durum	No	KASP	USDA-NationalSmallGrainCollection
	433	PI 306658	Triticum turgidum ssp. durum	No	KASP	USDA-NationalSmallGrainCollection
	434	PI 313096	Triticum turgidum ssp. durum	No	KASP	USDA-NationalSmallGrainCollection
	435	PI 316096	Triticum turgidum ssp. durum	No	KASP	USDA-NationalSmallGrainCollection
	436	PI 320097	Triticum turgidum ssp. durum	No	KASP	USDA-NationalSmallGrainCollection
	437	PI 320114	Triticum turgidum ssp. durum	No	KASP	USDA-NationalSmallGrainCollection
	438	PI 321699	Triticum turgidum ssp. durum	No	KASP	USDA-NationalSmallGrainCollection
	439	PI 324480	Triticum turgidum ssp. durum	No	KASP	USDA-NationalSmallGrainCollection
	440	PI 324482	Triticum turgidum ssp. durum	No	KASP	USDA-NationalSmallGrainCollection
	441	PI 324517	Triticum turgidum ssp. durum	No	KASP	USDA-NationalSmallGrainCollection
	442	PI 324518	Triticum turgidum ssp. durum	No	KASP	USDA-NationalSmallGrainCollection
	443	PI 324519	Triticum turgidum ssp. durum	No	KASP	USDA-NationalSmallGrainCollection
	444	PI 324850	Triticum turgidum ssp. durum	No	KASP	USDA-NationalSmallGrainCollection
	445	PI 324927	Triticum turgidum ssp. durum	No	KASP	USDA-NationalSmallGrainCollection
	446	PI 325850	Triticum turgidum ssp. durum	No	KASP	USDA-NationalSmallGrainCollection
	447	PI 330529	Triticum turgidum ssp. durum	No	KASP	USDA-NationalSmallGrainCollection
	448	PI 330546	Triticum turgidum ssp. durum	No	KASP	USDA-NationalSmallGrainCollection
	449	PI 337647	Triticum turgidum ssp. durum	No	KASP	USDA-NationalSmallGrainCollection
	450	PI 338529	Triticum turgidum ssp. durum	No	KASP	USDA-NationalSmallGrainCollection
	451	PI 341729	Triticum turgidum ssp. durum	No	KASP	USDA-NationalSmallGrainCollection
	452	PI 342646	Triticum turgidum ssp. durum	No	KASP	USDA-NationalSmallGrainCollection
	453	PI 342647	Triticum turgidum ssp. durum	No	KASP	USDA-NationalSmallGrainCollection
	454	PI 347152	Triticum turgidum ssp. durum	No	KASP	USDA-NationalSmallGrainCollection
	455	PI 347157	Triticum turgidum ssp. durum	No	KASP	USDA-NationalSmallGrainCollection
	456	PI 367224	Triticum turgidum ssp. durum	No	KASP	USDA-NationalSmallGrainCollection
	457	PI 367227	Triticum turgidum ssp. durum	No	KASP	USDA-NationalSmallGrainCollection
	458	PI 367240	Triticum turgidum ssp. durum	No	KASP	USDA-NationalSmallGrainCollection
	459	PI 371820	Triticum turgidum ssp. durum	No	KASP	USDA-NationalSmallGrainCollection
	460	PI 371824	Triticum turgidum ssp. durum	No	KASP	USDA-NationalSmallGrainCollection
	461	PI 372445	Triticum turgidum ssp. durum	No	KASP	USDA-NationalSmallGrainCollection
	462	PI 372448	Triticum turgidum ssp. durum	No	KASP	USDA-NationalSmallGrainCollection
	463	PI 372451	Triticum turgidum ssp. durum	No	KASP	USDA-NationalSmallGrainCollection
	464	PI 372452	Triticum turgidum ssp. durum	No	KASP	USDA-NationalSmallGrainCollection
	465	PI 374482	Triticum turgidum ssp. durum	No	KASP	USDA-NationalSmallGrainCollection
	466	PI 381997	Triticum turgidum ssp. durum	No	KASP	USDA-NationalSmallGrainCollection
	467	PI 383416	Triticum turgidum ssp. durum	No	KASP	USDA-NationalSmallGrainCollection
	468	PI 383914	Triticum turgidum ssp. durum	No	KASP	USDA-NationalSmallGrainCollection
	469	PI 383915	Triticum turgidum ssp. durum	No	KASP	USDA-NationalSmallGrainCollection
	470	PI 383916	Triticum turgidum ssp. durum	No	KASP	USDA-NationalSmallGrainCollection
	471	PI 384037	Triticum turgidum ssp. durum	No	KASP	USDA-NationalSmallGrainCollection
	472	PI 384038	Triticum turgidum ssp. durum	No	KASP	USDA-NationalSmallGrainCollection
	473	PI 384044	Triticum turgidum ssp. durum	No	KASP	USDA-NationalSmallGrainCollection
	474	PI 384045	Triticum turgidum ssp. durum	No	KASP	USDA-NationalSmallGrainCollection
	475	PI 384244	Triticum turgidum ssp. durum	No	KASP	USDA-NationalSmallGrainCollection
	476	PI 384391	Triticum turgidum ssp. durum	No	KASP	USDA-NationalSmallGrainCollection
	477	PI 384392	Triticum turgidum ssp. durum	No	KASP	USDA-NationalSmallGrainCollection
	478	PI 384393	Triticum turgidum ssp. durum	No	KASP	USDA-NationalSmallGrainCollection
	479	PI 384401	Triticum turgidum ssp. durum	No	KASP	USDA-NationalSmallGrainCollection
	480	PI 387263	Triticum turgidum ssp. durum	No	KASP	USDA-NationalSmallGrainCollection
	481	PI 387346	Triticum turgidum ssp. durum	No	KASP	USDA-NationalSmallGrainCollection
	482	PI 387635	Triticum turgidum ssp. durum	No	KASP	USDA-NationalSmallGrainCollection
	483	PI 388035	Triticum turgidum ssp. durum	No	KASP	USDA-NationalSmallGrainCollection
	484	PI 388133	Triticum turgidum ssp. durum	No	KASP	USDA-NationalSmallGrainCollection
	485	PI 405907	Triticum turgidum ssp. durum	No	KASP	USDA-NationalSmallGrainCollection
	486	PI 412984	Triticum turgidum ssp. durum	No	KASP	USDA-NationalSmallGrainCollection
	487	PI 429317	Triticum turgidum ssp. durum	No	KASP	USDA-NationalSmallGrainCollection
	488	PI 429324	Triticum turgidum ssp. durum	No	KASP	USDA-NationalSmallGrainCollection
	489	PI 447421	Triticum turgidum ssp. durum	No	KASP	USDA-NationalSmallGrainCollection
	490	PI 462105	Triticum turgidum ssp. durum	No	KASP	USDA-NationalSmallGrainCollection
	491	PI 462110	Triticum turgidum ssp. durum	No	KASP	USDA-NationalSmallGrainCollection
	492	PI 469013	Triticum turgidum ssp. durum	No	KASP	USDA-NationalSmallGrainCollection
	493	PI 470826	Triticum turgidum ssp. durum	No	KASP	USDA-NationalSmallGrainCollection
	494	PI 470833	Triticum turgidum ssp. durum	No	KASP	USDA-NationalSmallGrainCollection
	495	PI 470834	Triticum turgidum ssp. durum	No	KASP	USDA-NationalSmallGrainCollection
	496	PI 470843	Triticum turgidum ssp. durum	No	KASP	USDA-NationalSmallGrainCollection
	497	PI 470868	Triticum turgidum ssp. durum	No	KASP	USDA-NationalSmallGrainCollection
	498	PI 470875	Triticum turgidum ssp. durum	No	KASP	USDA-NationalSmallGrainCollection
	499	PI 470893	Triticum turgidum ssp. durum	No	KASP	USDA-NationalSmallGrainCollection
	500	PI 470903	Triticum turgidum ssp. durum	No	KASP	USDA-NationalSmallGrainCollection
	501	PI 470904	Triticum turgidum ssp. durum	No	KASP	USDA-NationalSmallGrainCollection
	502	PI 477867	Triticum turgidum ssp. durum	No	KASP	USDA-NationalSmallGrainCollection
	503	PI 477881	Triticum turgidum ssp. durum	No	KASP	USDA-NationalSmallGrainCollection
	504	PI 477895	Triticum turgidum ssp. durum	No	KASP	USDA-NationalSmallGrainCollection
	505	PI 477911	Triticum turgidum ssp. durum	No	KASP	USDA-NationalSmallGrainCollection
	506	PI 478304	Triticum turgidum ssp. durum	No	KASP	USDA-NationalSmallGrainCollection
	507	PI 478427	Triticum turgidum ssp. durum	No	KASP	USDA-NationalSmallGrainCollection
	508	PI 479941	Triticum turgidum ssp. durum	No	KASP	USDA-NationalSmallGrainCollection
	509	PI 479983	Triticum turgidum ssp. durum	No	KASP	USDA-NationalSmallGrainCollection
	510	PI 480017	Triticum turgidum ssp. durum	No	KASP	USDA-NationalSmallGrainCollection
	511	PI 480139	Triticum turgidum ssp. durum	No	KASP	USDA-NationalSmallGrainCollection
	512	PI 481580	Triticum turgidum ssp. durum	No	KASP	USDA-NationalSmallGrainCollection
	513	PI 481584	Triticum turgidum ssp. durum	No	KASP	USDA-NationalSmallGrainCollection
	514	PI 481585	Triticum turgidum ssp. durum	No	KASP	USDA-NationalSmallGrainCollection
	515	PI 487290	Triticum turgidum ssp. durum	No	KASP	USDA-NationalSmallGrainCollection
	516	PI 497927	Triticum turgidum ssp. durum	No	KASP	USDA-NationalSmallGrainCollection
	517	PI 499974	Triticum turgidum ssp. durum	No	KASP	USDA-NationalSmallGrainCollection
	518	PI 510694	Triticum turgidum ssp. durum	No	KASP	USDA-NationalSmallGrainCollection
	519	PI 519170	Triticum turgidum ssp. durum	No	KASP	USDA-NationalSmallGrainCollection
	520	PI 519171	Triticum turgidum ssp. durum	No	KASP	USDA-NationalSmallGrainCollection
	521	PI 519174	Triticum turgidum ssp. durum	No	KASP	USDA-NationalSmallGrainCollection
	522	PI 519445	Triticum turgidum ssp. durum	No	KASP	USDA-NationalSmallGrainCollection
	523	PI 519453	Triticum turgidum ssp. durum	No	KASP	USDA-NationalSmallGrainCollection
	524	PI 519544	Triticum turgidum ssp. durum	No	KASP	USDA-NationalSmallGrainCollection
	525	PI 519556	Triticum turgidum ssp. durum	No	KASP	USDA-NationalSmallGrainCollection
	526	PI 519557	Triticum turgidum ssp. durum	No	KASP	USDA-NationalSmallGrainCollection
	527	PI 519559	Triticum turgidum ssp. durum	No	KASP	USDA-NationalSmallGrainCollection
	528	PI 519566	Triticum turgidum ssp. durum	No	KASP	USDA-NationalSmallGrainCollection
	529	PI 519567	Triticum turgidum ssp. durum	No	KASP	USDA-NationalSmallGrainCollection
	530	PI 519598	Triticum turgidum ssp. durum	No	KASP	USDA-NationalSmallGrainCollection
	531	PI 519619	Triticum turgidum ssp. durum	No	KASP	USDA-NationalSmallGrainCollection
	532	PI 519620	Triticum turgidum ssp. durum	No	KASP	USDA-NationalSmallGrainCollection
	533	PI 519639	Triticum turgidum ssp. durum	No	KASP	USDA-NationalSmallGrainCollection
	534	PI 519642	Triticum turgidum ssp. durum	No	KASP	USDA-NationalSmallGrainCollection
	535	PI 519732	Triticum turgidum ssp. durum	No	KASP	USDA-NationalSmallGrainCollection
	536	PI 519750	Triticum turgidum ssp. durum	No	KASP	USDA-NationalSmallGrainCollection
	537	PI 519753	Triticum turgidum ssp. durum	No	KASP	USDA-NationalSmallGrainCollection
	538	PI 519759	Triticum turgidum ssp. durum	No	KASP	USDA-NationalSmallGrainCollection
	539	PI 519777	Triticum turgidum ssp. durum	No	KASP	USDA-NationalSmallGrainCollection
	540	PI 519811	Triticum turgidum ssp. durum	No	KASP	USDA-NationalSmallGrainCollection
	541	PI 519832	Triticum turgidum ssp. durum	No	KASP	USDA-NationalSmallGrainCollection
	542	PI 519862	Triticum turgidum ssp. durum	No	KASP	USDA-NationalSmallGrainCollection
	543	PI 519887	Triticum turgidum ssp. durum	No	KASP	USDA-NationalSmallGrainCollection
	544	PI 520023	Triticum turgidum ssp. durum	No	KASP	USDA-NationalSmallGrainCollection
	545	PI 520027	Triticum turgidum ssp. durum	No	KASP	USDA-NationalSmallGrainCollection
	546	PI 520029	Triticum turgidum ssp. durum	No	KASP	USDA-NationalSmallGrainCollection
	547	PI 520044	Triticum turgidum ssp. durum	No	KASP	USDA-NationalSmallGrainCollection
	548	PI 520092	Triticum turgidum ssp. durum	No	KASP	USDA-NationalSmallGrainCollection
	549	PI 520165	Triticum turgidum ssp. durum	No	KASP	USDA-NationalSmallGrainCollection
	550	PI 520299	Triticum turgidum ssp. durum	No	KASP	USDA-NationalSmallGrainCollection
	551	PI 520362	Triticum turgidum ssp. durum	No	KASP	USDA-NationalSmallGrainCollection
	552	PI 520392	Triticum turgidum ssp. durum	No	KASP	USDA-NationalSmallGrainCollection
	553	PI 520406	Triticum turgidum ssp. durum	No	KASP	USDA-NationalSmallGrainCollection
	554	PI 520407	Triticum turgidum ssp. durum	No	KASP	USDA-NationalSmallGrainCollection
	555	PI 520413	Triticum turgidum ssp. durum	No	KASP	USDA-NationalSmallGrainCollection
	556	PI 520416	Triticum turgidum ssp. durum	No	KASP	USDA-NationalSmallGrainCollection
	557	PI 520518	Triticum turgidum ssp. durum	No	KASP	USDA-NationalSmallGrainCollection
	558	PI 525334	Triticum turgidum ssp. durum	No	KASP	USDA-NationalSmallGrainCollection
	559	PI 525341	Triticum turgidum ssp. durum	No	KASP	USDA-NationalSmallGrainCollection
	560	PI 525371	Triticum turgidum ssp. durum	No	KASP	USDA-NationalSmallGrainCollection
	561	PI 525395	Triticum turgidum ssp. durum	No	KASP	USDA-NationalSmallGrainCollection
	562	PI 525428	Triticum turgidum ssp. durum	No	KASP	USDA-NationalSmallGrainCollection
	563	PI 525438	Triticum turgidum ssp. durum	No	KASP	USDA-NationalSmallGrainCollection
	564	PI 532140	Triticum turgidum ssp. durum	No	KASP	USDA-NationalSmallGrainCollection
	565	PI 532239	Triticum turgidum ssp. durum	No	KASP	USDA-NationalSmallGrainCollection
	566	PI 532242	Triticum turgidum ssp. durum	No	KASP	USDA-NationalSmallGrainCollection
	567	PI 532288	Triticum turgidum ssp. durum	No	KASP	USDA-NationalSmallGrainCollection
	568	PI 532289	Triticum turgidum ssp. durum	No	KASP	USDA-NationalSmallGrainCollection
	569	PI 532292	Triticum turgidum ssp. durum	No	KASP	USDA-NationalSmallGrainCollection
	570	PI 534304	Triticum turgidum ssp. durum	No	KASP	USDA-NationalSmallGrainCollection
	571	PI 534343	Triticum turgidum ssp. durum	No	KASP	USDA-NationalSmallGrainCollection
	572	PI 534351	Triticum turgidum ssp. durum	No	KASP	USDA-NationalSmallGrainCollection
	573	PI 534367	Triticum turgidum ssp. durum	No	KASP	USDA-NationalSmallGrainCollection
	574	PI 534370	Triticum turgidum ssp. durum	No	KASP	USDA-NationalSmallGrainCollection
	575	PI 534471	Triticum turgidum ssp. durum	No	KASP	USDA-NationalSmallGrainCollection
	576	PI 534501	Triticum turgidum ssp. durum	No	KASP	USDA-NationalSmallGrainCollection
	577	PI 537310	Triticum turgidum ssp. durum	No	KASP	USDA-NationalSmallGrainCollection
	578	PI 565264	Triticum turgidum ssp. durum	No	KASP	USDA-NationalSmallGrainCollection
	579	PI 585023	Triticum turgidum ssp. durum	No	KASP	USDA-NationalSmallGrainCollection
	580	PI 623461	Triticum turgidum ssp. durum	No	KASP	USDA-NationalSmallGrainCollection
	581	PI 623709	Triticum turgidum ssp. durum	No	KASP	USDA-NationalSmallGrainCollection
	582	PI 623914	Triticum turgidum ssp. durum	No	KASP	USDA-NationalSmallGrainCollection
	583	PI 623926	Triticum turgidum ssp. durum	No	KASP	USDA-NationalSmallGrainCollection
	584	PI 623957	Triticum turgidum ssp. durum	No	KASP	USDA-NationalSmallGrainCollection
	585	PI 623997	Triticum turgidum ssp. durum	No	KASP	USDA-NationalSmallGrainCollection
	586	PI 624030	Triticum turgidum ssp. durum	No	KASP	USDA-NationalSmallGrainCollection
	587	PI 624052	Triticum turgidum ssp. durum	No	KASP	USDA-NationalSmallGrainCollection
	588	PI 624091	Triticum turgidum ssp. durum	No	KASP	USDA-NationalSmallGrainCollection
	589	PI 624127	Triticum turgidum ssp. durum	No	KASP	USDA-NationalSmallGrainCollection
	590	PI 624170	Triticum turgidum ssp. durum	No	KASP	USDA-NationalSmallGrainCollection
	591	PI 624210	Triticum turgidum ssp. durum	No	KASP	USDA-NationalSmallGrainCollection
	592	PI 624388	Triticum turgidum ssp. durum	No	KASP, whole-genome sequencing	USDA-NationalSmallGrainCollection, Zhou et al. 2020
	593	PI 624394	Triticum turgidum ssp. durum	No	KASP	USDA-NationalSmallGrainCollection
	594	PI 624407	Triticum turgidum ssp. durum	No	KASP	USDA-NationalSmallGrainCollection
	595	PI 624428	Triticum turgidum ssp. durum	No	KASP	USDA-NationalSmallGrainCollection
	596	PI 624435	Triticum turgidum ssp. durum	No	KASP	USDA-NationalSmallGrainCollection
	597	PI 624456	Triticum turgidum ssp. durum	No	KASP	USDA-NationalSmallGrainCollection
	598	PI 624467	Triticum turgidum ssp. durum	No	KASP	USDA-NationalSmallGrainCollection
	599	PI 624501	Triticum turgidum ssp. durum	No	KASP	USDA-NationalSmallGrainCollection
	600	PI 624506	Triticum turgidum ssp. durum	No	KASP	USDA-NationalSmallGrainCollection
	601	PI 624516	Triticum turgidum ssp. durum	No	KASP	USDA-NationalSmallGrainCollection
	602	PI 624528	Triticum turgidum ssp. durum	No	KASP	USDA-NationalSmallGrainCollection
	603	PI 624529	Triticum turgidum ssp. durum	No	KASP	USDA-NationalSmallGrainCollection
	604	PI 624557	Triticum turgidum ssp. durum	No	KASP	USDA-NationalSmallGrainCollection
	605	PI 624568	Triticum turgidum ssp. durum	No	KASP	USDA-NationalSmallGrainCollection
	606	PI 624669	Triticum turgidum ssp. durum	No	KASP	USDA-NationalSmallGrainCollection
	607	PI 624694	Triticum turgidum ssp. durum	No	KASP	USDA-NationalSmallGrainCollection
	608	PI 624695	Triticum turgidum ssp. durum	No	KASP	USDA-NationalSmallGrainCollection
	609	PI 624731	Triticum turgidum ssp. durum	No	KASP	USDA-NationalSmallGrainCollection
	610	PI 624769	Triticum turgidum ssp. durum	No	KASP	USDA-NationalSmallGrainCollection
	611	PI 624801	Triticum turgidum ssp. durum	No	KASP	USDA-NationalSmallGrainCollection
	612	PI 624829	Triticum turgidum ssp. durum	No	KASP	USDA-NationalSmallGrainCollection
	613	PI 624850	Triticum turgidum ssp. durum	No	KASP	USDA-NationalSmallGrainCollection
	614	PI 624854	Triticum turgidum ssp. durum	No	KASP	USDA-NationalSmallGrainCollection
	615	PI 625273	Triticum turgidum ssp. durum	No	KASP	USDA-NationalSmallGrainCollection
	616	PI 625361	Triticum turgidum ssp. durum	No	KASP	USDA-NationalSmallGrainCollection
	617	PI 626482	Triticum turgidum ssp. durum	No	KASP	USDA-NationalSmallGrainCollection
	618	PI 626483	Triticum turgidum ssp. durum	No	KASP, whole-genome sequencing	USDA-NationalSmallGrainCollection, Zhou et al. 2020
	619	PI 634315	Triticum turgidum ssp. durum	No	KASP	USDA-NationalSmallGrainCollection
	620	PI 636501	Triticum turgidum ssp. durum	No	KASP	USDA-NationalSmallGrainCollection
	19	Cappelli	Triticum turgidum ssp. durum	No	PCR, Sanger Sequencing	JIC GRU
	20	Langdon	Triticum turgidum ssp. durum	No	PCR, Sanger Sequencing	JIC GRU
	3	Kronos	Triticum turgidum ssp. durum	No	Sanger Sequencing	JIC GRU
	44	PI 24493	Triticum turgidum ssp. durum	No	whole-genome sequencing	Zhou et al. 2020
	45	PI 627514	Triticum turgidum ssp. durum	No	whole-genome sequencing	Zhou et al. 2020
	46	PI 627996	Triticum turgidum ssp. durum	No	whole-genome sequencing	Zhou et al. 2020
	47	PI 624129	Triticum turgidum ssp. durum	No	whole-genome sequencing	Zhou et al. 2020
	49	PI 627942	Triticum turgidum ssp. durum	No	whole-genome sequencing	Zhou et al. 2020
	57	PI 384337	Triticum turgidum ssp. polonicum	No	whole-genome sequencing	Zhou et al. 2020
	58	PI 191823	Triticum turgidum ssp. polonicum	No	whole-genome sequencing	Zhou et al. 2020
	59	PI 272572	Triticum turgidum ssp. polonicum	No	whole-genome sequencing	Zhou et al. 2020
	60	CItr 14892	Triticum turgidum ssp. polonicum	No	whole-genome sequencing	Zhou et al. 2020
	61	PI 384344	Triticum turgidum ssp. polonicum	No	whole-genome sequencing	Zhou et al. 2020
	62	PI 254214	Triticum turgidum ssp. polonicum	No	whole-genome sequencing	Zhou et al. 2020
	63	PI 384342	Triticum turgidum ssp. polonicum	No	whole-genome sequencing	Zhou et al. 2020
	64	PI 272568	Triticum turgidum ssp. polonicum	No	whole-genome sequencing	Zhou et al. 2020
	65	PI 167622	Triticum turgidum ssp. polonicum	No	whole-genome sequencing	Zhou et al. 2020
	66	PI 191903	Triticum turgidum ssp. polonicum	No	whole-genome sequencing	Zhou et al. 2020

## Sheet: Table S9
	Table S9. Subset of germplasm collected from Kuckuck’s expedition that was screened for the presence of SVP-A1b. Coordinates of collection sites are based on IPK gene bank passport data.
				Coordinates for collection sites of material
		Accession	Species	Latitude	Longitude
	1	TRI 5486	Triticum aestivum	3031--N	04950--E
	2	TRI 5497	Triticum aestivum	3031--N	05051--E
	7	TRI 5530	Triticum aestivum	3132--N	04950--E
	8	TRI 5544	Triticum aestivum	3233--N	04950--E
	13	TRI 5575	Triticum aestivum	3940--N	04445--E
	15	TRI 5599	Triticum aestivum	3233--N	05152--E
	17	TRI 5649	Triticum aestivum	3334--N	05051--E
	18	TRI 5654	Triticum aestivum	3334--N	05051--E
	20	TRI 5662	Triticum aestivum	3536--N	04849--E
	21	TRI 5702	Triticum aestivum	3435--N	04748--E
	23	TRI 5770	Triticum aestivum	3132--N	04849--E
	24	TRI 5775	Triticum aestivum	2728--N	05556--E
	25	TRI 5779	Triticum aestivum	3637--N	05051--E
	26	TRI 5786	Triticum aestivum	3637--N	05051--E
	27	TRI 5801	Triticum aestivum	3839--N	04647--E
	28	TRI 5804	Triticum aestivum	3839--N	04647--E
	29	TRI 5814	Triticum aestivum	3839--N	04546--E
	30	TRI 5833	Triticum aestivum	3637--N	05859--E
	32	TRI 5854	Triticum aestivum	3839--N	04647--E
	41	TRI 5964	Triticum aestivum	3738--N	05556--E
	42	TRI 5977	Triticum aestivum	3637--N	05859--E
	43	TRI 5983	Triticum aestivum	3738--N	05859--E
	44	TRI 5984	Triticum aestivum	3738--N	05758--E
	45	TRI 6026	Triticum aestivum	3637--N	059----E
	46	TRI 6031	Triticum aestivum	3637--N	059----E
	47	TRI 6043	Triticum aestivum	3536--N	059----E
	48	TRI 6057	Triticum aestivum	3637--N	05859--E
	50	TRI 6112	Triticum aestivum	3536--N	05152--E
	51	TRI 6121	Triticum aestivum	3536--N	05152--E
	55	TRI 6155	Triticum aestivum	3233--N	05051--E
	57	TRI 6159	Triticum aestivum	3334--N	05051--E
	58	TRI 6160	Triticum aestivum	3334--N	05051--E
	59	TRI 6163	Triticum aestivum	3233--N	05051--E
	60	TRI 6169	Triticum aestivum	3233--N	05051--E
	61	TRI 6172	Triticum aestivum	3334--N	05051--E
	62	TRI 6174	Triticum aestivum	3334--N	05051--E
	63	TRI 6203	Triticum aestivum	3334--N	04849--E
	65	TRI 6223	Triticum aestivum	3334--N	04849--E
	67	TRI 6234	Triticum aestivum	3435--N	04748--E
	68	TRI 6236	Triticum aestivum	3435--N	04748--E
	73	TRI 6277	Triticum aestivum	3536--N	04748--E
	74	TRI 6279	Triticum aestivum	3536--N	04748--E
	75	TRI 6286	Triticum aestivum	3536--N	04950--E
	76	TRI 6287	Triticum aestivum	3536--N	04950--E
	78	TRI 6338	Triticum aestivum	3233--N	05051--E
	79	TRI 6340	Triticum aestivum	3334--N	05051--E
	80	TRI 6343	Triticum aestivum	3334--N	05051--E
	81	TRI 6344	Triticum aestivum	3334--N	05051--E
	82	TRI 6345	Triticum aestivum	3334--N	05051--E
	83	TRI 6380	Triticum aestivum	3536--N	04849--E
	84	TRI 6516	Triticum aestivum	3637--N	05152--E
	86	TRI 6567	Triticum aestivum	3637--N	059----E
	88	TRI 6626	Triticum aestivum	3334--N	05051--E
	89	TRI 6627	Triticum aestivum	3334--N	05051--E
	90	TRI 6629	Triticum aestivum	3334--N	05051--E
	91	TRI 6630	Triticum aestivum	3334--N	05051--E
	92	TRI 6632	Triticum aestivum	3334--N	05051--E
	93	TRI 6633	Triticum aestivum	3334--N	05051--E
	94	TRI 6649	Triticum aestivum	3334--N	05051--E
	95	TRI 6660	Triticum aestivum	3334--N	05051--E
	96	TRI 6661	Triticum aestivum	3334--N	05051--E
	97	TRI 6664	Triticum aestivum	3334--N	05051--E
	98	TRI 6670	Triticum aestivum	3334--N	04950--E
	16	TRI 5648	Triticum spelta	3233--N	05051--E
	33	TRI 5860	Triticum turgidum ssp. dicoccon	3738--N	04647--E
	34	TRI 5861	Triticum turgidum ssp. dicoccon	3738--N	04647--E
	52	TRI 6141	Triticum turgidum ssp. dicoccon	3233--N	05051--E
	53	TRI 6142	Triticum turgidum ssp. dicoccon	3233--N	05051--E
	56	TRI 6158	Triticum turgidum ssp. dicoccon	3233--N	05051--E
	3	TRI 5507	Triticum turgidum ssp. durum	3031--N	05051--E
	4	TRI 5513	Triticum turgidum ssp. durum	3031--N	05051--E
	5	TRI 5517	Triticum turgidum ssp. durum	3031--N	05051--E
	6	TRI 5519	Triticum turgidum ssp. durum	3031--N	05051--E
	9	TRI 5547	Triticum turgidum ssp. durum	3233--N	04950--E
	10	TRI 5549	Triticum turgidum ssp. durum	3233--N	04849--E
	11	TRI 5553	Triticum turgidum ssp. durum	3233--N	04849--E
	12	TRI 5563	Triticum turgidum ssp. durum	3233--N	04849--E
	14	TRI 5593	Triticum turgidum ssp. durum	3233--N	05152--E
	19	TRI 5658	Triticum turgidum ssp. durum	3435--N	04950--E
	22	TRI 5751	Triticum turgidum ssp. durum	3738--N	04748--E
	31	TRI 5851	Triticum turgidum ssp. durum	3738--N	04647--E
	35	TRI 5867	Triticum turgidum ssp. durum	3738--N	04647--E
	36	TRI 5888	Triticum turgidum ssp. durum	3637--N	04950--E
	37	TRI 5904	Triticum turgidum ssp. durum	----	----
	38	TRI 5911	Triticum turgidum ssp. durum	----	----
	39	TRI 5948	Triticum turgidum ssp. durum	3637--N	05253--E
	40	TRI 5951	Triticum turgidum ssp. durum	3637--N	05354--E
	49	TRI 6071	Triticum turgidum ssp. durum	3637--N	05859--E
	54	TRI 6144	Triticum turgidum ssp. durum	3132--N	05051--E
	64	TRI 6219	Triticum turgidum ssp. durum	3334--N	04849--E
	66	TRI 6224	Triticum turgidum ssp. durum	3334--N	04849--E
	69	TRI 6241	Triticum turgidum ssp. durum	3435--N	04748--E
	70	TRI 6248	Triticum turgidum ssp. durum	3435--N	04647--E
	71	TRI 6270	Triticum turgidum ssp. durum	3536--N	04647--E
	72	TRI 6275	Triticum turgidum ssp. durum	3536--N	04748--E
	77	TRI 6289	Triticum turgidum ssp. durum	3536--N	04950--E
	85	TRI 6526	Triticum turgidum ssp. durum	3637--N	05152--E
	87	TRI 6596	Triticum turgidum ssp. durum	3132--N	05051--E

[truncated: 9 more sheets: Table S10, Table S11, Table S12, Table S13, Table S14, Table S15, Table S16, Table S17, Table S18]
